# Supplementary material for: Tosylhydrazine-promoted self-conjugate reduction–Michael/aldol reaction of 3-phenacylideneoxindoles towards dispirocyclopentanebisoxindole derivatives
Source: Beilstein J Org Chem. 2022 Apr 27;18:469–78. doi: 10.3762/bjoc.18.49 (PMC9062653; doi:10.3762/bjoc.18.49)
Supplement: File 2 — CIF-file of compound 3g. [file Beilstein_J_Org_Chem-18-469-s002.cif]

 
data_S_a
 
_audit_creation_method            'SHELXL-2016/6'
_shelx_SHELXL_version_number      '2016/6'
_chemical_name_systematic         ?
_chemical_name_common             ?
_chemical_melting_point           ?
_chemical_formula_moiety          ?
_chemical_formula_sum
 'C76 H70 N4 O8' 
_chemical_formula_weight          1167.36

loop_
 _atom_type_symbol
 _atom_type_description
 _atom_type_scat_dispersion_real
 _atom_type_scat_dispersion_imag
 _atom_type_scat_source
 'C'  'C'   0.0033   0.0016
 'International Tables Vol C Tables 4.2.6.8 and 6.1.1.4'
 'H'  'H'   0.0000   0.0000
 'International Tables Vol C Tables 4.2.6.8 and 6.1.1.4'
 'N'  'N'   0.0061   0.0033
 'International Tables Vol C Tables 4.2.6.8 and 6.1.1.4'
 'O'  'O'   0.0106   0.0060
 'International Tables Vol C Tables 4.2.6.8 and 6.1.1.4'
 
_space_group_crystal_system       triclinic
_space_group_IT_number            2
_space_group_name_H-M_alt         'P -1'
_space_group_name_Hall            '-P 1'
 
_shelx_space_group_comment
;
The symmetry employed for this shelxl refinement is uniquely defined
by the following loop, which should always be used as a source of
symmetry information in preference to the above space-group names.
They are only intended as comments.
;
 
loop_
 _space_group_symop_operation_xyz
 'x, y, z'
 '-x, -y, -z'
 
_cell_length_a                    13.790(4)
_cell_length_b                    15.024(5)
_cell_length_c                    15.179(5)
_cell_angle_alpha                 90.003(4)
_cell_angle_beta                  102.176(4)
_cell_angle_gamma                 90.014(4)
_cell_volume                      3074.0(16)
_cell_formula_units_Z             2
_cell_measurement_temperature     296(2)
_cell_measurement_reflns_used     8043
_cell_measurement_theta_min       2.62
_cell_measurement_theta_max       24.53
 
_exptl_crystal_description        prism
_exptl_crystal_colour             colourless
_exptl_crystal_density_meas       ?
_exptl_crystal_density_method     ?
_exptl_crystal_density_diffrn     1.261          
_exptl_crystal_F_000              1236
_exptl_transmission_factor_min     0.763
_exptl_transmission_factor_max     0.846
_exptl_crystal_size_max           0.12
_exptl_crystal_size_mid           0.06
_exptl_crystal_size_min           0.02
_exptl_absorpt_coefficient_mu     0.082
_shelx_estimated_absorpt_T_min    ?
_shelx_estimated_absorpt_T_max    ?
_exptl_absorpt_correction_type    multi-scan
_exptl_absorpt_correction_T_min   ?
_exptl_absorpt_correction_T_max   ?
_exptl_absorpt_process_details    ?
_exptl_absorpt_special_details    ?
_diffrn_ambient_temperature       296(2)
_diffrn_radiation_wavelength      0.71073
_diffrn_radiation_type            MoK\a
_diffrn_source                    ?
_diffrn_measurement_device_type   'Bruker APEX-II CCD'
_diffrn_measurement_method        '\f and \w scans'
_diffrn_detector_area_resol_mean  ?
_diffrn_reflns_number             20688
_diffrn_reflns_av_unetI/netI      0.1123
_diffrn_reflns_av_R_equivalents   0.1470
_diffrn_reflns_limit_h_min        -14
_diffrn_reflns_limit_h_max        15
_diffrn_reflns_limit_k_min        -17
_diffrn_reflns_limit_k_max        17
_diffrn_reflns_limit_l_min        -17
_diffrn_reflns_limit_l_max        17
_diffrn_reflns_theta_min          1.355
_diffrn_reflns_theta_max          24.563
_diffrn_reflns_theta_full         24.563
_diffrn_measured_fraction_theta_max   0.968
_diffrn_measured_fraction_theta_full  0.968
_diffrn_reflns_Laue_measured_fraction_max    0.968
_diffrn_reflns_Laue_measured_fraction_full   0.968
_diffrn_reflns_point_group_measured_fraction_max   0.968
_diffrn_reflns_point_group_measured_fraction_full  0.968
_reflns_number_total              9977
_reflns_number_gt                 7141
_reflns_threshold_expression      'I > 2\s(I)'
_reflns_Friedel_coverage          0.000
_reflns_Friedel_fraction_max      .
_reflns_Friedel_fraction_full     .
 
_reflns_special_details
;
 Reflections were merged by SHELXL according to the crystal
 class for the calculation of statistics and refinement.
 
 _reflns_Friedel_fraction is defined as the number of unique
 Friedel pairs measured divided by the number that would be
 possible theoretically, ignoring centric projections and
 systematic absences.
;
 
_computing_data_collection        ?
_computing_cell_refinement        ?
_computing_data_reduction         ?
_computing_structure_solution     'SHELXT 2014/5 (Sheldrick, 2014)'
_computing_structure_refinement 'SHELXL-2016/6 (Sheldrick, 2016)'
_computing_molecular_graphics     ?
_computing_publication_material   ?
_refine_special_details           ?
_refine_ls_structure_factor_coef  Fsqd
_refine_ls_matrix_type            full
_refine_ls_weighting_scheme       calc
_refine_ls_weighting_details
'w=1/[\s^2^(Fo^2^)+(0.1000P)^2^+0.7369P] where P=(Fo^2^+2Fc^2^)/3'
_atom_sites_solution_primary      ?
_atom_sites_solution_secondary    ?
_atom_sites_solution_hydrogens    geom
_refine_ls_hydrogen_treatment     constr
_refine_ls_extinction_method      none
_refine_ls_extinction_coef        .
_refine_ls_number_reflns          9977
_refine_ls_number_parameters      803
_refine_ls_number_restraints      0
_refine_ls_R_factor_all           0.0818
_refine_ls_R_factor_gt            0.0626
_refine_ls_wR_factor_ref          0.1769
_refine_ls_wR_factor_gt           0.1548
_refine_ls_goodness_of_fit_ref    0.942
_refine_ls_restrained_S_all       0.942
_refine_ls_shift/su_max           0.000
_refine_ls_shift/su_mean          0.000
 
loop_
 _atom_site_label
 _atom_site_type_symbol
 _atom_site_fract_x
 _atom_site_fract_y
 _atom_site_fract_z
 _atom_site_U_iso_or_equiv
 _atom_site_adp_type
 _atom_site_occupancy
 _atom_site_site_symmetry_order  
 _atom_site_calc_flag
 _atom_site_refinement_flags_posn
 _atom_site_refinement_flags_adp
 _atom_site_refinement_flags_occupancy
 _atom_site_disorder_assembly
 _atom_site_disorder_group
O1 O 0.88724(14) 0.97229(12) 0.57669(11) 0.0552(5) Uani 1 1 d . . . . .
O2 O 0.74439(13) 0.93699(11) 0.89511(10) 0.0469(4) Uani 1 1 d . . . . .
O3 O 0.67229(15) 1.10644(11) 0.79570(13) 0.0599(5) Uani 1 1 d . . . . .
O4 O 0.76234(13) 0.84245(11) 0.61997(10) 0.0450(4) Uani 1 1 d . . . . .
H91 H 0.801742 0.876009 0.603192 0.068 Uiso 1 1 calc R U . . .
O5 O 0.61268(14) 0.47209(12) 0.42341(11) 0.0553(5) Uani 1 1 d . . . . .
O6 O 0.75556(13) 0.43711(11) 0.10488(10) 0.0468(4) Uani 1 1 d . . . . .
O7 O 0.73769(13) 0.34224(11) 0.37988(10) 0.0455(4) Uani 1 1 d . . . . .
H81 H 0.699374 0.376766 0.396876 0.068 Uiso 1 1 calc R U . . .
O8 O 0.82780(15) 0.60638(11) 0.20439(13) 0.0591(5) Uani 1 1 d . . . . .
N1 N 0.99203(14) 1.06305(12) 0.67355(13) 0.0421(5) Uani 1 1 d . . . . .
N2 N 0.58419(15) 0.91165(13) 0.82320(12) 0.0426(5) Uani 1 1 d . . . . .
N3 N 0.50779(14) 0.56323(12) 0.32630(13) 0.0418(5) Uani 1 1 d . . . . .
N4 N 0.91587(15) 0.41153(13) 0.17667(12) 0.0428(5) Uani 1 1 d . . . . .
C1 C 0.7776(3) 0.6271(2) 0.9645(2) 0.0763(9) Uani 1 1 d . . . . .
H6 H 0.844085 0.648075 0.986240 0.115 Uiso 1 1 calc R U . . .
H5 H 0.776563 0.563285 0.967741 0.115 Uiso 1 1 calc R U . . .
H1 H 0.735011 0.651381 1.001022 0.115 Uiso 1 1 calc R U . . .
C2 C 0.7417(2) 0.65602(17) 0.86863(19) 0.0545(7) Uani 1 1 d . . . . .
C3 C 0.77262(18) 0.73630(15) 0.83757(16) 0.0442(6) Uani 1 1 d . . . . .
H80 H 0.817086 0.771806 0.877082 0.053 Uiso 1 1 calc R U . . .
C4 C 0.73899(17) 0.76491(14) 0.74935(15) 0.0399(5) Uani 1 1 d . . . . .
C5 C 0.76897(17) 0.85358(14) 0.71404(14) 0.0354(5) Uani 1 1 d . . . . .
C6 C 0.69674(16) 0.93201(13) 0.72878(13) 0.0336(5) Uani 1 1 d . . . . .
C7 C 0.75390(16) 1.01400(13) 0.70609(13) 0.0328(5) Uani 1 1 d . . . . .
H33 H 0.737638 1.019793 0.640307 0.039 Uiso 1 1 calc R U . . .
C8 C 0.72705(17) 1.10214(14) 0.74336(14) 0.0368(5) Uani 1 1 d . . . . .
C9 C 0.77124(16) 1.18492(14) 0.71307(14) 0.0374(5) Uani 1 1 d . . . . .
C10 C 0.8035(2) 1.25129(15) 0.77562(17) 0.0492(6) Uani 1 1 d . . . . .
H27 H 0.798497 1.242811 0.835183 0.059 Uiso 1 1 calc R U . . .
C11 C 0.8431(2) 1.32989(17) 0.7515(2) 0.0603(7) Uani 1 1 d . . . . .
C12 C 0.8456(2) 1.34237(18) 0.6620(2) 0.0649(8) Uani 1 1 d . . . . .
H82 H 0.870381 1.395401 0.644118 0.078 Uiso 1 1 calc R U . . .
C13 C 0.6758(2) 0.60470(18) 0.8092(2) 0.0675(8) Uani 1 1 d . . . . .
H3 H 0.653888 0.551063 0.828590 0.081 Uiso 1 1 calc R U . . .
C14 C 0.6419(2) 0.63135(18) 0.7218(2) 0.0692(8) Uani 1 1 d . . . . .
H90 H 0.597754 0.595480 0.682469 0.083 Uiso 1 1 calc R U . . .
C15 C 0.6729(2) 0.71117(16) 0.69170(19) 0.0533(6) Uani 1 1 d . . . . .
H35 H 0.649174 0.728794 0.632338 0.064 Uiso 1 1 calc R U . . .
C16 C 0.86972(16) 0.89052(14) 0.75847(14) 0.0360(5) Uani 1 1 d . . . . .
H8 H 0.921902 0.859718 0.736739 0.043 Uiso 1 1 calc R U . . .
H34 H 0.881190 0.883559 0.823375 0.043 Uiso 1 1 calc R U . . .
C17 C 0.86795(16) 0.99121(13) 0.73262(14) 0.0344(5) Uani 1 1 d . . . . .
C18 C 0.93311(16) 1.04842(13) 0.80264(14) 0.0360(5) Uani 1 1 d . . . . .
C19 C 0.93449(18) 1.06085(15) 0.89285(15) 0.0441(6) Uani 1 1 d . . . . .
H17 H 0.887502 1.033492 0.919616 0.053 Uiso 1 1 calc R U . . .
C20 C 1.0069(2) 1.11468(18) 0.94273(18) 0.0601(7) Uani 1 1 d . . . . .
H16 H 1.009100 1.123303 1.003785 0.072 Uiso 1 1 calc R U . . .
C21 C 1.0756(2) 1.1555(2) 0.9031(2) 0.0703(8) Uani 1 1 d . . . . .
H9 H 1.123608 1.191763 0.937810 0.084 Uiso 1 1 calc R U . . .
C22 C 1.0754(2) 1.14416(19) 0.8128(2) 0.0607(7) Uani 1 1 d . . . . .
H10 H 1.121583 1.172637 0.785968 0.073 Uiso 1 1 calc R U . . .
C23 C 1.00439(17) 1.08929(15) 0.76441(16) 0.0415(5) Uani 1 1 d . . . . .
C24 C 1.0580(2) 1.08760(18) 0.61351(18) 0.0542(6) Uani 1 1 d . . . . .
H11 H 1.056840 1.040651 0.569426 0.065 Uiso 1 1 calc R U . . .
H15 H 1.125332 1.092095 0.648609 0.065 Uiso 1 1 calc R U . . .
C25 C 1.0306(3) 1.1735(2) 0.5652(3) 0.0940(12) Uani 1 1 d . . . . .
H13 H 0.966799 1.167687 0.525436 0.141 Uiso 1 1 calc R U . . .
H14 H 1.079329 1.188311 0.530740 0.141 Uiso 1 1 calc R U . . .
H12 H 1.028059 1.219819 0.608210 0.141 Uiso 1 1 calc R U . . .
C26 C 0.91540(17) 1.00687(14) 0.65105(15) 0.0387(5) Uani 1 1 d . . . . .
C27 C 0.68168(17) 0.92962(13) 0.82631(14) 0.0361(5) Uani 1 1 d . . . . .
C28 C 0.53018(17) 0.90411(14) 0.73435(16) 0.0416(5) Uani 1 1 d . . . . .
C29 C 0.59333(17) 0.91970(14) 0.67529(14) 0.0379(5) Uani 1 1 d . . . . .
C30 C 0.55555(19) 0.91590(16) 0.58372(16) 0.0472(6) Uani 1 1 d . . . . .
H18 H 0.596276 0.927111 0.543323 0.057 Uiso 1 1 calc R U . . .
C31 C 0.4565(2) 0.89528(19) 0.55253(19) 0.0592(7) Uani 1 1 d . . . . .
H19 H 0.430805 0.892238 0.490832 0.071 Uiso 1 1 calc R U . . .
C32 C 0.3957(2) 0.8792(2) 0.6119(2) 0.0658(8) Uani 1 1 d . . . . .
H20 H 0.329337 0.865188 0.589871 0.079 Uiso 1 1 calc R U . . .
C33 C 0.4321(2) 0.88364(18) 0.7039(2) 0.0565(7) Uani 1 1 d . . . . .
H21 H 0.390958 0.872998 0.744088 0.068 Uiso 1 1 calc R U . . .
C34 C 0.5447(2) 0.89860(18) 0.90367(17) 0.0540(6) Uani 1 1 d . . . . .
H23 H 0.476029 0.917757 0.891775 0.065 Uiso 1 1 calc R U . . .
H22 H 0.581562 0.935340 0.951854 0.065 Uiso 1 1 calc R U . . .
C35 C 0.5506(3) 0.8036(2) 0.9336(2) 0.0765(9) Uani 1 1 d . . . . .
H25 H 0.516682 0.766666 0.885163 0.115 Uiso 1 1 calc R U . . .
H26 H 0.519924 0.797362 0.984451 0.115 Uiso 1 1 calc R U . . .
H24 H 0.618841 0.785848 0.950305 0.115 Uiso 1 1 calc R U . . .
C36 C 0.8121(2) 1.27806(19) 0.59915(19) 0.0626(7) Uani 1 1 d . . . . .
H29 H 0.813088 1.288319 0.538912 0.075 Uiso 1 1 calc R U . . .
C37 C 0.7770(2) 1.19789(17) 0.62452(16) 0.0499(6) Uani 1 1 d . . . . .
H28 H 0.757389 1.153153 0.582158 0.060 Uiso 1 1 calc R U . . .
C38 C 0.8815(4) 1.4005(2) 0.8208(3) 0.1116(15) Uani 1 1 d . . . . .
H30 H 0.951828 1.393535 0.841535 0.167 Uiso 1 1 calc R U . . .
H32 H 0.849417 1.394580 0.870842 0.167 Uiso 1 1 calc R U . . .
H31 H 0.867732 1.458334 0.794226 0.167 Uiso 1 1 calc R U . . .
C39 C 0.7222(3) 0.1274(2) 0.0355(2) 0.0775(9) Uani 1 1 d . . . . .
H63 H 0.654208 0.145077 0.015245 0.116 Uiso 1 1 calc R U . . .
H62 H 0.727185 0.063881 0.031565 0.116 Uiso 1 1 calc R U . . .
H36 H 0.761960 0.154906 -0.001738 0.116 Uiso 1 1 calc R U . . .
C40 C 0.7582(2) 0.15613(16) 0.13112(19) 0.0543(7) Uani 1 1 d . . . . .
C41 C 0.72740(18) 0.23667(15) 0.16242(16) 0.0438(6) Uani 1 1 d . . . . .
H64 H 0.683115 0.272326 0.122930 0.053 Uiso 1 1 calc R U . . .
C42 C 0.76083(17) 0.26496(14) 0.25045(15) 0.0395(5) Uani 1 1 d . . . . .
C43 C 0.73119(16) 0.35332(14) 0.28592(13) 0.0353(5) Uani 1 1 d . . . . .
C44 C 0.80298(16) 0.43182(13) 0.27111(13) 0.0339(5) Uani 1 1 d . . . . .
C45 C 0.74611(16) 0.51384(13) 0.29402(14) 0.0342(5) Uani 1 1 d . . . . .
H40 H 0.762376 0.519495 0.359816 0.041 Uiso 1 1 calc R U . . .
C46 C 0.77326(17) 0.60247(14) 0.25673(14) 0.0372(5) Uani 1 1 d . . . . .
C47 C 0.72889(16) 0.68476(14) 0.28677(14) 0.0372(5) Uani 1 1 d . . . . .
C48 C 0.7229(2) 0.69818(16) 0.37542(16) 0.0500(6) Uani 1 1 d . . . . .
H68 H 0.742607 0.653484 0.417800 0.060 Uiso 1 1 calc R U . . .
C49 C 0.6875(2) 0.77820(19) 0.40127(19) 0.0629(7) Uani 1 1 d . . . . .
H39 H 0.686402 0.788342 0.461492 0.076 Uiso 1 1 calc R U . . .
C50 C 0.6541(2) 0.84246(17) 0.3380(2) 0.0646(8) Uani 1 1 d . . . . .
H37 H 0.628828 0.895379 0.355595 0.078 Uiso 1 1 calc R U . . .
C51 C 0.6181(4) 0.9003(2) 0.1787(3) 0.1117(15) Uani 1 1 d . . . . .
H38 H 0.546945 0.898857 0.165116 0.167 Uiso 1 1 calc R U . . .
H70 H 0.642104 0.888443 0.124882 0.167 Uiso 1 1 calc R U . . .
H69 H 0.640528 0.957919 0.201628 0.167 Uiso 1 1 calc R U . . .
C52 C 0.6574(2) 0.83003(16) 0.24888(19) 0.0606(7) Uani 1 1 d . . . . .
C53 C 0.63215(16) 0.49105(13) 0.26742(13) 0.0338(5) Uani 1 1 d . . . . .
C54 C 0.56664(16) 0.54863(13) 0.19709(14) 0.0355(5) Uani 1 1 d . . . . .
C55 C 0.56553(19) 0.56064(15) 0.10716(15) 0.0451(6) Uani 1 1 d . . . . .
H49 H 0.612435 0.533084 0.080451 0.054 Uiso 1 1 calc R U . . .
C56 C 0.4929(2) 0.61479(18) 0.05719(18) 0.0600(7) Uani 1 1 d . . . . .
H41 H 0.490534 0.623297 -0.003913 0.072 Uiso 1 1 calc R U . . .
C57 C 0.4245(2) 0.6559(2) 0.0971(2) 0.0720(9) Uani 1 1 d . . . . .
H42 H 0.376906 0.692636 0.062494 0.086 Uiso 1 1 calc R U . . .
C58 C 0.4243(2) 0.64432(19) 0.1871(2) 0.0617(7) Uani 1 1 d . . . . .
H48 H 0.377935 0.672653 0.213806 0.074 Uiso 1 1 calc R U . . .
C59 C 0.49557(17) 0.58915(14) 0.23593(15) 0.0406(5) Uani 1 1 d . . . . .
C60 C 0.4419(2) 0.58790(18) 0.38646(18) 0.0557(7) Uani 1 1 d . . . . .
H43 H 0.442926 0.540844 0.430399 0.067 Uiso 1 1 calc R U . . .
H47 H 0.374652 0.592638 0.351391 0.067 Uiso 1 1 calc R U . . .
C61 C 0.4696(3) 0.6734(2) 0.4350(3) 0.0928(12) Uani 1 1 d . . . . .
H45 H 0.534629 0.668168 0.472740 0.139 Uiso 1 1 calc R U . . .
H46 H 0.422523 0.686906 0.471511 0.139 Uiso 1 1 calc R U . . .
H44 H 0.469523 0.720329 0.392029 0.139 Uiso 1 1 calc R U . . .
C62 C 0.58474(17) 0.50665(14) 0.34913(14) 0.0380(5) Uani 1 1 d . . . . .
C63 C 0.63041(16) 0.39078(14) 0.24155(14) 0.0357(5) Uani 1 1 d . . . . .
H50 H 0.578124 0.359995 0.263155 0.043 Uiso 1 1 calc R U . . .
H66 H 0.618943 0.383954 0.176632 0.043 Uiso 1 1 calc R U . . .
C64 C 0.90684(17) 0.41961(14) 0.32488(14) 0.0382(5) Uani 1 1 d . . . . .
C65 C 0.94434(19) 0.41576(16) 0.41629(15) 0.0468(6) Uani 1 1 d . . . . .
H51 H 0.903505 0.426696 0.456647 0.056 Uiso 1 1 calc R U . . .
C66 C 1.0436(2) 0.39542(19) 0.44748(19) 0.0593(7) Uani 1 1 d . . . . .
H59 H 1.069589 0.392735 0.509152 0.071 Uiso 1 1 calc R U . . .
C67 C 1.1040(2) 0.3792(2) 0.3878(2) 0.0663(8) Uani 1 1 d . . . . .
H52 H 1.170321 0.364923 0.409862 0.080 Uiso 1 1 calc R U . . .
C68 C 1.0683(2) 0.38353(18) 0.29604(19) 0.0564(7) Uani 1 1 d . . . . .
H58 H 1.109562 0.373019 0.255943 0.068 Uiso 1 1 calc R U . . .
C69 C 0.96946(17) 0.40399(14) 0.26558(15) 0.0410(5) Uani 1 1 d . . . . .
C70 C 0.9554(2) 0.39852(18) 0.09666(17) 0.0539(6) Uani 1 1 d . . . . .
H56 H 1.024173 0.417581 0.108758 0.065 Uiso 1 1 calc R U . . .
H57 H 0.918822 0.435361 0.048458 0.065 Uiso 1 1 calc R U . . .
C71 C 0.9495(3) 0.3040(2) 0.0667(2) 0.0751(9) Uani 1 1 d . . . . .
H55 H 0.983080 0.266900 0.115101 0.113 Uiso 1 1 calc R U . . .
H53 H 0.980421 0.297751 0.015962 0.113 Uiso 1 1 calc R U . . .
H54 H 0.881205 0.286322 0.049634 0.113 Uiso 1 1 calc R U . . .
C72 C 0.81824(17) 0.42950(14) 0.17375(14) 0.0366(5) Uani 1 1 d . . . . .
C73 C 0.8275(2) 0.21094(16) 0.30859(19) 0.0545(7) Uani 1 1 d . . . . .
H60 H 0.851453 0.228534 0.367938 0.065 Uiso 1 1 calc R U . . .
C74 C 0.8581(2) 0.13121(18) 0.2781(2) 0.0706(9) Uani 1 1 d . . . . .
H65 H 0.902463 0.095425 0.317296 0.085 Uiso 1 1 calc R U . . .
C75 C 0.8241(2) 0.10425(18) 0.1913(2) 0.0672(8) Uani 1 1 d . . . . .
H61 H 0.845551 0.050256 0.172275 0.081 Uiso 1 1 calc R U . . .
C76 C 0.69640(19) 0.75112(15) 0.22406(16) 0.0471(6) Uani 1 1 d . . . . .
H67 H 0.700832 0.742573 0.164355 0.057 Uiso 1 1 calc R U . . .
 
loop_
 _atom_site_aniso_label
 _atom_site_aniso_U_11
 _atom_site_aniso_U_22
 _atom_site_aniso_U_33
 _atom_site_aniso_U_23
 _atom_site_aniso_U_13
 _atom_site_aniso_U_12
O1 0.0719(12) 0.0582(11) 0.0408(10) -0.0059(8) 0.0238(8) -0.0087(9)
O2 0.0645(11) 0.0418(9) 0.0347(9) 0.0002(7) 0.0109(8) 0.0024(8)
O3 0.0787(13) 0.0364(10) 0.0773(12) 0.0029(8) 0.0455(11) 0.0092(9)
O4 0.0612(11) 0.0400(9) 0.0365(8) -0.0068(7) 0.0161(7) -0.0034(7)
O5 0.0721(12) 0.0581(11) 0.0408(10) 0.0140(8) 0.0236(8) 0.0242(9)
O6 0.0636(11) 0.0433(10) 0.0336(9) 0.0063(7) 0.0106(8) 0.0130(8)
O7 0.0615(11) 0.0405(9) 0.0371(8) 0.0143(7) 0.0158(7) 0.0184(8)
O8 0.0781(13) 0.0361(10) 0.0759(12) 0.0068(8) 0.0454(11) 0.0071(8)
N1 0.0473(11) 0.0322(10) 0.0506(11) 0.0055(8) 0.0190(9) 0.0034(9)
N2 0.0526(12) 0.0363(11) 0.0430(11) 0.0047(8) 0.0196(9) 0.0016(9)
N3 0.0472(11) 0.0324(10) 0.0493(11) 0.0031(8) 0.0179(9) 0.0122(8)
N4 0.0517(12) 0.0371(11) 0.0440(11) 0.0015(8) 0.0201(9) 0.0119(9)
C1 0.102(2) 0.0506(17) 0.083(2) 0.0307(15) 0.0346(18) 0.0112(16)
C2 0.0649(17) 0.0339(13) 0.0716(18) 0.0123(12) 0.0301(14) 0.0089(12)
C3 0.0540(14) 0.0292(12) 0.0519(14) 0.0035(10) 0.0172(11) 0.0059(10)
C4 0.0483(13) 0.0257(11) 0.0488(13) 0.0018(9) 0.0175(11) 0.0073(9)
C5 0.0492(13) 0.0256(11) 0.0328(11) -0.0008(8) 0.0119(9) 0.0055(9)
C6 0.0447(12) 0.0259(11) 0.0314(11) 0.0019(8) 0.0105(9) 0.0030(9)
C7 0.0427(12) 0.0260(11) 0.0297(10) 0.0025(8) 0.0078(9) 0.0032(9)
C8 0.0445(13) 0.0288(11) 0.0383(12) 0.0044(9) 0.0111(10) 0.0076(9)
C9 0.0427(12) 0.0270(11) 0.0419(12) 0.0084(9) 0.0074(10) 0.0108(9)
C10 0.0697(17) 0.0286(12) 0.0505(14) 0.0037(10) 0.0151(12) 0.0089(11)
C11 0.0785(19) 0.0295(13) 0.0713(18) 0.0044(12) 0.0124(15) 0.0016(12)
C12 0.083(2) 0.0335(14) 0.080(2) 0.0188(13) 0.0218(16) -0.0006(13)
C13 0.075(2) 0.0323(14) 0.100(2) 0.0112(14) 0.0299(18) -0.0043(13)
C14 0.072(2) 0.0355(15) 0.099(2) -0.0094(14) 0.0164(17) -0.0140(13)
C15 0.0595(16) 0.0344(13) 0.0635(16) -0.0017(11) 0.0073(13) -0.0021(11)
C16 0.0450(13) 0.0265(11) 0.0381(12) 0.0028(8) 0.0123(10) 0.0056(9)
C17 0.0446(12) 0.0248(11) 0.0347(11) 0.0035(8) 0.0103(9) 0.0040(9)
C18 0.0421(12) 0.0236(11) 0.0410(12) 0.0025(8) 0.0059(10) 0.0066(9)
C19 0.0563(15) 0.0327(12) 0.0417(13) 0.0011(9) 0.0069(11) 0.0048(10)
C20 0.081(2) 0.0457(15) 0.0489(15) -0.0079(12) 0.0026(14) -0.0040(14)
C21 0.077(2) 0.0539(18) 0.074(2) -0.0162(14) 0.0017(16) -0.0146(15)
C22 0.0573(16) 0.0483(16) 0.077(2) -0.0033(13) 0.0143(14) -0.0116(13)
C23 0.0433(13) 0.0294(12) 0.0514(14) 0.0047(10) 0.0089(11) 0.0071(10)
C24 0.0553(15) 0.0500(15) 0.0641(16) 0.0073(12) 0.0276(13) 0.0013(12)
C25 0.117(3) 0.065(2) 0.119(3) 0.037(2) 0.068(2) 0.014(2)
C26 0.0459(13) 0.0307(12) 0.0409(13) 0.0035(9) 0.0123(10) 0.0069(10)
C27 0.0503(14) 0.0223(10) 0.0366(12) 0.0009(8) 0.0112(11) 0.0043(9)
C28 0.0477(14) 0.0273(11) 0.0503(14) 0.0077(9) 0.0115(11) 0.0041(10)
C29 0.0462(13) 0.0249(11) 0.0427(13) 0.0035(9) 0.0097(10) 0.0048(9)
C30 0.0552(15) 0.0404(13) 0.0439(14) 0.0058(10) 0.0058(11) 0.0000(11)
C31 0.0588(17) 0.0543(17) 0.0564(16) 0.0084(12) -0.0058(13) -0.0008(13)
C32 0.0545(17) 0.0615(19) 0.075(2) 0.0100(14) 0.0003(15) -0.0057(14)
C33 0.0510(16) 0.0458(15) 0.0756(19) 0.0096(12) 0.0198(14) -0.0009(12)
C34 0.0668(17) 0.0495(15) 0.0539(15) 0.0086(11) 0.0314(13) 0.0062(12)
C35 0.104(2) 0.0595(19) 0.076(2) 0.0235(15) 0.0399(18) 0.0102(17)
C36 0.087(2) 0.0472(16) 0.0565(16) 0.0219(13) 0.0229(15) 0.0081(14)
C37 0.0673(17) 0.0380(13) 0.0428(13) 0.0089(10) 0.0080(12) 0.0064(11)
C38 0.180(4) 0.050(2) 0.098(3) -0.0097(18) 0.014(3) -0.035(2)
C39 0.106(3) 0.0507(18) 0.083(2) -0.0212(15) 0.0372(19) 0.0076(16)
C40 0.0669(17) 0.0312(13) 0.0726(18) -0.0034(11) 0.0322(14) 0.0065(12)
C41 0.0542(14) 0.0271(11) 0.0538(14) 0.0049(10) 0.0201(11) 0.0106(10)
C42 0.0467(13) 0.0235(11) 0.0510(13) 0.0093(9) 0.0164(10) 0.0108(9)
C43 0.0479(13) 0.0279(11) 0.0309(11) 0.0075(8) 0.0101(9) 0.0105(9)
C44 0.0440(12) 0.0263(11) 0.0322(11) 0.0031(8) 0.0098(9) 0.0116(9)
C45 0.0439(12) 0.0270(11) 0.0324(11) 0.0045(8) 0.0097(9) 0.0119(9)
C46 0.0440(13) 0.0295(12) 0.0393(12) 0.0023(9) 0.0113(10) 0.0076(9)
C47 0.0426(12) 0.0250(11) 0.0435(13) -0.0006(9) 0.0076(10) 0.0033(9)
C48 0.0690(17) 0.0356(13) 0.0438(14) -0.0019(10) 0.0086(12) 0.0083(11)
C49 0.088(2) 0.0501(16) 0.0530(16) -0.0149(13) 0.0212(14) 0.0073(14)
C50 0.085(2) 0.0321(14) 0.077(2) -0.0113(13) 0.0197(16) 0.0147(13)
C51 0.185(4) 0.0458(19) 0.096(3) 0.0182(17) 0.011(3) 0.047(2)
C52 0.083(2) 0.0271(13) 0.0686(18) 0.0037(11) 0.0098(14) 0.0147(12)
C53 0.0449(12) 0.0230(10) 0.0349(11) 0.0051(8) 0.0113(9) 0.0111(9)
C54 0.0422(12) 0.0239(10) 0.0393(12) 0.0059(8) 0.0062(9) 0.0081(9)
C55 0.0593(15) 0.0337(12) 0.0404(13) 0.0064(9) 0.0061(11) 0.0108(11)
C56 0.0788(19) 0.0482(15) 0.0472(15) 0.0160(11) 0.0001(13) 0.0197(14)
C57 0.079(2) 0.0596(19) 0.071(2) 0.0273(15) 0.0012(16) 0.0320(16)
C58 0.0599(17) 0.0473(16) 0.077(2) 0.0136(13) 0.0123(14) 0.0282(13)
C59 0.0452(13) 0.0270(11) 0.0494(13) 0.0043(9) 0.0093(10) 0.0090(9)
C60 0.0559(16) 0.0532(16) 0.0647(17) -0.0017(12) 0.0281(13) 0.0147(12)
C61 0.117(3) 0.066(2) 0.115(3) -0.0277(19) 0.067(2) 0.004(2)
C62 0.0455(13) 0.0302(11) 0.0400(13) 0.0051(9) 0.0132(10) 0.0076(10)
C63 0.0452(13) 0.0250(11) 0.0376(12) 0.0046(8) 0.0103(9) 0.0103(9)
C64 0.0452(13) 0.0254(11) 0.0437(13) 0.0024(9) 0.0086(10) 0.0096(9)
C65 0.0549(15) 0.0411(13) 0.0416(13) 0.0008(10) 0.0038(11) 0.0113(11)
C66 0.0596(17) 0.0545(16) 0.0553(16) -0.0038(12) -0.0068(13) 0.0154(13)
C67 0.0516(16) 0.0661(19) 0.075(2) -0.0049(14) -0.0009(14) 0.0206(14)
C68 0.0516(16) 0.0507(16) 0.0693(18) -0.0029(12) 0.0179(13) 0.0145(12)
C69 0.0472(14) 0.0275(11) 0.0490(14) 0.0007(9) 0.0117(11) 0.0100(9)
C70 0.0682(17) 0.0487(15) 0.0522(15) 0.0009(11) 0.0293(13) 0.0122(12)
C71 0.102(2) 0.0581(19) 0.075(2) -0.0172(15) 0.0393(18) 0.0066(17)
C72 0.0529(14) 0.0236(11) 0.0350(12) 0.0052(8) 0.0129(11) 0.0079(9)
C73 0.0621(16) 0.0351(13) 0.0649(17) 0.0099(11) 0.0101(13) 0.0176(11)
C74 0.077(2) 0.0357(15) 0.098(2) 0.0152(15) 0.0161(17) 0.0312(14)
C75 0.079(2) 0.0289(13) 0.099(2) -0.0011(14) 0.0309(17) 0.0213(13)
C76 0.0672(16) 0.0267(12) 0.0471(14) 0.0031(10) 0.0115(12) 0.0058(11)
 
_geom_special_details
;
 All esds (except the esd in the dihedral angle between two l.s. planes)
 are estimated using the full covariance matrix.  The cell esds are taken
 into account individually in the estimation of esds in distances, angles
 and torsion angles; correlations between esds in cell parameters are only
 used when they are defined by crystal symmetry.  An approximate (isotropic)
 treatment of cell esds is used for estimating esds involving l.s. planes.
;
 
loop_
 _geom_bond_atom_site_label_1
 _geom_bond_atom_site_label_2
 _geom_bond_distance
 _geom_bond_site_symmetry_2
 _geom_bond_publ_flag
O1 C26 1.229(3) . ?
O2 C27 1.212(3) . ?
O3 C8 1.208(3) . ?
O4 C5 1.421(2) . ?
O4 H91 0.8200 . ?
O5 C62 1.227(3) . ?
O6 C72 1.213(3) . ?
O7 C43 1.420(2) . ?
O7 H81 0.8200 . ?
O8 C46 1.205(3) . ?
N1 C26 1.339(3) . ?
N1 C23 1.410(3) . ?
N1 C24 1.465(3) . ?
N2 C27 1.362(3) . ?
N2 C28 1.401(3) . ?
N2 C34 1.452(3) . ?
N3 C62 1.347(3) . ?
N3 C59 1.402(3) . ?
N3 C60 1.465(3) . ?
N4 C72 1.365(3) . ?
N4 C69 1.400(3) . ?
N4 C70 1.446(3) . ?
C1 C2 1.500(4) . ?
C1 H6 0.9600 . ?
C1 H5 0.9600 . ?
C1 H1 0.9600 . ?
C2 C13 1.374(4) . ?
C2 C3 1.394(3) . ?
C3 C4 1.390(3) . ?
C3 H80 0.9300 . ?
C4 C15 1.382(3) . ?
C4 C5 1.525(3) . ?
C5 C16 1.516(3) . ?
C5 C6 1.589(3) . ?
C6 C29 1.496(3) . ?
C6 C27 1.538(3) . ?
C6 C7 1.540(3) . ?
C7 C8 1.516(3) . ?
C7 C17 1.577(3) . ?
C7 H33 0.9800 . ?
C8 C9 1.499(3) . ?
C9 C37 1.377(3) . ?
C9 C10 1.384(3) . ?
C10 C11 1.382(4) . ?
C10 H27 0.9300 . ?
C11 C12 1.379(4) . ?
C11 C38 1.510(4) . ?
C12 C36 1.368(4) . ?
C12 H82 0.9300 . ?
C13 C14 1.370(4) . ?
C13 H3 0.9300 . ?
C14 C15 1.383(4) . ?
C14 H90 0.9300 . ?
C15 H35 0.9300 . ?
C16 C17 1.562(3) . ?
C16 H8 0.9700 . ?
C16 H34 0.9700 . ?
C17 C18 1.507(3) . ?
C17 C26 1.536(3) . ?
C18 C19 1.378(3) . ?
C18 C23 1.386(3) . ?
C19 C20 1.380(4) . ?
C19 H17 0.9300 . ?
C20 C21 1.370(4) . ?
C20 H16 0.9300 . ?
C21 C22 1.380(4) . ?
C21 H9 0.9300 . ?
C22 C23 1.369(4) . ?
C22 H10 0.9300 . ?
C24 C25 1.494(4) . ?
C24 H11 0.9700 . ?
C24 H15 0.9700 . ?
C25 H13 0.9600 . ?
C25 H14 0.9600 . ?
C25 H12 0.9600 . ?
C28 C33 1.369(4) . ?
C28 C29 1.395(3) . ?
C29 C30 1.379(3) . ?
C30 C31 1.383(4) . ?
C30 H18 0.9300 . ?
C31 C32 1.376(4) . ?
C31 H19 0.9300 . ?
C32 C33 1.382(4) . ?
C32 H20 0.9300 . ?
C33 H21 0.9300 . ?
C34 C35 1.494(4) . ?
C34 H23 0.9700 . ?
C34 H22 0.9700 . ?
C35 H25 0.9600 . ?
C35 H26 0.9600 . ?
C35 H24 0.9600 . ?
C36 C37 1.383(4) . ?
C36 H29 0.9300 . ?
C37 H28 0.9300 . ?
C38 H30 0.9600 . ?
C38 H32 0.9600 . ?
C38 H31 0.9600 . ?
C39 C40 1.495(4) . ?
C39 H63 0.9600 . ?
C39 H62 0.9600 . ?
C39 H36 0.9600 . ?
C40 C75 1.385(4) . ?
C40 C41 1.399(3) . ?
C41 C42 1.385(3) . ?
C41 H64 0.9300 . ?
C42 C73 1.393(3) . ?
C42 C43 1.521(3) . ?
C43 C63 1.519(3) . ?
C43 C44 1.586(3) . ?
C44 C64 1.503(3) . ?
C44 C72 1.536(3) . ?
C44 C45 1.539(3) . ?
C45 C46 1.524(3) . ?
C45 C53 1.575(3) . ?
C45 H40 0.9800 . ?
C46 C47 1.493(3) . ?
C47 C48 1.380(3) . ?
C47 C76 1.386(3) . ?
C48 C49 1.385(4) . ?
C48 H68 0.9300 . ?
C49 C50 1.372(4) . ?
C49 H39 0.9300 . ?
C50 C52 1.375(4) . ?
C50 H37 0.9300 . ?
C51 C52 1.516(4) . ?
C51 H38 0.9600 . ?
C51 H70 0.9600 . ?
C51 H69 0.9600 . ?
C52 C76 1.386(4) . ?
C53 C54 1.516(3) . ?
C53 C62 1.537(3) . ?
C53 C63 1.556(3) . ?
C54 C55 1.374(3) . ?
C54 C59 1.386(3) . ?
C55 C56 1.386(3) . ?
C55 H49 0.9300 . ?
C56 C57 1.371(4) . ?
C56 H41 0.9300 . ?
C57 C58 1.377(4) . ?
C57 H42 0.9300 . ?
C58 C59 1.377(3) . ?
C58 H48 0.9300 . ?
C60 C61 1.490(4) . ?
C60 H43 0.9700 . ?
C60 H47 0.9700 . ?
C61 H45 0.9600 . ?
C61 H46 0.9600 . ?
C61 H44 0.9600 . ?
C63 H50 0.9700 . ?
C63 H66 0.9700 . ?
C64 C65 1.376(3) . ?
C64 C69 1.392(3) . ?
C65 C66 1.385(4) . ?
C65 H51 0.9300 . ?
C66 C67 1.376(4) . ?
C66 H59 0.9300 . ?
C67 C68 1.377(4) . ?
C67 H52 0.9300 . ?
C68 C69 1.379(4) . ?
C68 H58 0.9300 . ?
C70 C71 1.488(4) . ?
C70 H56 0.9700 . ?
C70 H57 0.9700 . ?
C71 H55 0.9600 . ?
C71 H53 0.9600 . ?
C71 H54 0.9600 . ?
C73 C74 1.382(4) . ?
C73 H60 0.9300 . ?
C74 C75 1.362(4) . ?
C74 H65 0.9300 . ?
C75 H61 0.9300 . ?
C76 H67 0.9300 . ?
 
loop_
 _geom_angle_atom_site_label_1
 _geom_angle_atom_site_label_2
 _geom_angle_atom_site_label_3
 _geom_angle
 _geom_angle_site_symmetry_1
 _geom_angle_site_symmetry_3
 _geom_angle_publ_flag
C5 O4 H91 109.5 . . ?
C43 O7 H81 109.5 . . ?
C26 N1 C23 110.60(18) . . ?
C26 N1 C24 124.1(2) . . ?
C23 N1 C24 125.1(2) . . ?
C27 N2 C28 111.70(18) . . ?
C27 N2 C34 122.7(2) . . ?
C28 N2 C34 125.6(2) . . ?
C62 N3 C59 110.66(18) . . ?
C62 N3 C60 123.9(2) . . ?
C59 N3 C60 125.3(2) . . ?
C72 N4 C69 111.35(18) . . ?
C72 N4 C70 122.9(2) . . ?
C69 N4 C70 125.7(2) . . ?
C2 C1 H6 109.5 . . ?
C2 C1 H5 109.5 . . ?
H6 C1 H5 109.5 . . ?
C2 C1 H1 109.5 . . ?
H6 C1 H1 109.5 . . ?
H5 C1 H1 109.5 . . ?
C13 C2 C3 118.0(3) . . ?
C13 C2 C1 120.8(2) . . ?
C3 C2 C1 121.2(3) . . ?
C4 C3 C2 122.0(2) . . ?
C4 C3 H80 119.0 . . ?
C2 C3 H80 119.0 . . ?
C15 C4 C3 118.1(2) . . ?
C15 C4 C5 118.6(2) . . ?
C3 C4 C5 123.3(2) . . ?
O4 C5 C16 110.41(17) . . ?
O4 C5 C4 106.59(16) . . ?
C16 C5 C4 117.01(18) . . ?
O4 C5 C6 108.61(16) . . ?
C16 C5 C6 102.07(16) . . ?
C4 C5 C6 111.95(17) . . ?
C29 C6 C27 102.28(17) . . ?
C29 C6 C7 116.84(17) . . ?
C27 C6 C7 114.42(16) . . ?
C29 C6 C5 112.72(17) . . ?
C27 C6 C5 109.52(16) . . ?
C7 C6 C5 101.30(17) . . ?
C8 C7 C6 115.99(18) . . ?
C8 C7 C17 113.79(17) . . ?
C6 C7 C17 107.40(16) . . ?
C8 C7 H33 106.3 . . ?
C6 C7 H33 106.3 . . ?
C17 C7 H33 106.3 . . ?
O3 C8 C9 120.5(2) . . ?
O3 C8 C7 121.87(19) . . ?
C9 C8 C7 117.58(19) . . ?
C37 C9 C10 119.4(2) . . ?
C37 C9 C8 121.8(2) . . ?
C10 C9 C8 118.7(2) . . ?
C11 C10 C9 121.4(2) . . ?
C11 C10 H27 119.3 . . ?
C9 C10 H27 119.3 . . ?
C12 C11 C10 118.1(2) . . ?
C12 C11 C38 120.9(3) . . ?
C10 C11 C38 121.1(3) . . ?
C36 C12 C11 121.1(2) . . ?
C36 C12 H82 119.4 . . ?
C11 C12 H82 119.4 . . ?
C14 C13 C2 121.0(2) . . ?
C14 C13 H3 119.5 . . ?
C2 C13 H3 119.5 . . ?
C13 C14 C15 120.5(3) . . ?
C13 C14 H90 119.7 . . ?
C15 C14 H90 119.7 . . ?
C4 C15 C14 120.4(3) . . ?
C4 C15 H35 119.8 . . ?
C14 C15 H35 119.8 . . ?
C5 C16 C17 106.16(17) . . ?
C5 C16 H8 110.5 . . ?
C17 C16 H8 110.5 . . ?
C5 C16 H34 110.5 . . ?
C17 C16 H34 110.5 . . ?
H8 C16 H34 108.7 . . ?
C18 C17 C26 100.91(17) . . ?
C18 C17 C16 113.56(17) . . ?
C26 C17 C16 111.36(17) . . ?
C18 C17 C7 118.05(17) . . ?
C26 C17 C7 109.41(17) . . ?
C16 C17 C7 103.69(16) . . ?
C19 C18 C23 119.6(2) . . ?
C19 C18 C17 131.2(2) . . ?
C23 C18 C17 109.10(19) . . ?
C18 C19 C20 118.8(2) . . ?
C18 C19 H17 120.6 . . ?
C20 C19 H17 120.6 . . ?
C21 C20 C19 120.6(3) . . ?
C21 C20 H16 119.7 . . ?
C19 C20 H16 119.7 . . ?
C20 C21 C22 121.6(3) . . ?
C20 C21 H9 119.2 . . ?
C22 C21 H9 119.2 . . ?
C23 C22 C21 117.3(2) . . ?
C23 C22 H10 121.3 . . ?
C21 C22 H10 121.3 . . ?
C22 C23 C18 122.1(2) . . ?
C22 C23 N1 128.2(2) . . ?
C18 C23 N1 109.61(19) . . ?
N1 C24 C25 113.4(2) . . ?
N1 C24 H11 108.9 . . ?
C25 C24 H11 108.9 . . ?
N1 C24 H15 108.9 . . ?
C25 C24 H15 108.9 . . ?
H11 C24 H15 107.7 . . ?
C24 C25 H13 109.5 . . ?
C24 C25 H14 109.5 . . ?
H13 C25 H14 109.5 . . ?
C24 C25 H12 109.5 . . ?
H13 C25 H12 109.5 . . ?
H14 C25 H12 109.5 . . ?
O1 C26 N1 125.5(2) . . ?
O1 C26 C17 124.8(2) . . ?
N1 C26 C17 109.77(18) . . ?
O2 C27 N2 124.6(2) . . ?
O2 C27 C6 127.6(2) . . ?
N2 C27 C6 107.69(18) . . ?
C33 C28 C29 121.8(2) . . ?
C33 C28 N2 129.0(2) . . ?
C29 C28 N2 109.1(2) . . ?
C30 C29 C28 119.1(2) . . ?
C30 C29 C6 131.8(2) . . ?
C28 C29 C6 108.95(19) . . ?
C29 C30 C31 119.4(2) . . ?
C29 C30 H18 120.3 . . ?
C31 C30 H18 120.3 . . ?
C32 C31 C30 120.6(3) . . ?
C32 C31 H19 119.7 . . ?
C30 C31 H19 119.7 . . ?
C31 C32 C33 120.8(3) . . ?
C31 C32 H20 119.6 . . ?
C33 C32 H20 119.6 . . ?
C28 C33 C32 118.3(3) . . ?
C28 C33 H21 120.9 . . ?
C32 C33 H21 120.9 . . ?
N2 C34 C35 112.3(2) . . ?
N2 C34 H23 109.2 . . ?
C35 C34 H23 109.2 . . ?
N2 C34 H22 109.2 . . ?
C35 C34 H22 109.2 . . ?
H23 C34 H22 107.9 . . ?
C34 C35 H25 109.5 . . ?
C34 C35 H26 109.5 . . ?
H25 C35 H26 109.5 . . ?
C34 C35 H24 109.5 . . ?
H25 C35 H24 109.5 . . ?
H26 C35 H24 109.5 . . ?
C12 C36 C37 120.5(3) . . ?
C12 C36 H29 119.8 . . ?
C37 C36 H29 119.8 . . ?
C9 C37 C36 119.4(2) . . ?
C9 C37 H28 120.3 . . ?
C36 C37 H28 120.3 . . ?
C11 C38 H30 109.5 . . ?
C11 C38 H32 109.5 . . ?
H30 C38 H32 109.5 . . ?
C11 C38 H31 109.5 . . ?
H30 C38 H31 109.5 . . ?
H32 C38 H31 109.5 . . ?
C40 C39 H63 109.5 . . ?
C40 C39 H62 109.5 . . ?
H63 C39 H62 109.5 . . ?
C40 C39 H36 109.5 . . ?
H63 C39 H36 109.5 . . ?
H62 C39 H36 109.5 . . ?
C75 C40 C41 117.8(3) . . ?
C75 C40 C39 121.1(2) . . ?
C41 C40 C39 121.1(3) . . ?
C42 C41 C40 122.0(2) . . ?
C42 C41 H64 119.0 . . ?
C40 C41 H64 119.0 . . ?
C41 C42 C73 118.2(2) . . ?
C41 C42 C43 123.35(19) . . ?
C73 C42 C43 118.4(2) . . ?
O7 C43 C63 110.30(17) . . ?
O7 C43 C42 106.77(16) . . ?
C63 C43 C42 117.12(18) . . ?
O7 C43 C44 108.70(16) . . ?
C63 C43 C44 101.63(16) . . ?
C42 C43 C44 112.11(17) . . ?
C64 C44 C72 102.21(17) . . ?
C64 C44 C45 116.60(17) . . ?
C72 C44 C45 114.52(16) . . ?
C64 C44 C43 112.58(17) . . ?
C72 C44 C43 109.62(16) . . ?
C45 C44 C43 101.55(17) . . ?
C46 C45 C44 116.02(18) . . ?
C46 C45 C53 113.85(17) . . ?
C44 C45 C53 107.24(17) . . ?
C46 C45 H40 106.4 . . ?
C44 C45 H40 106.4 . . ?
C53 C45 H40 106.4 . . ?
O8 C46 C47 120.9(2) . . ?
O8 C46 C45 121.58(19) . . ?
C47 C46 C45 117.48(19) . . ?
C48 C47 C76 119.2(2) . . ?
C48 C47 C46 122.1(2) . . ?
C76 C47 C46 118.7(2) . . ?
C47 C48 C49 120.0(2) . . ?
C47 C48 H68 120.0 . . ?
C49 C48 H68 120.0 . . ?
C50 C49 C48 119.9(3) . . ?
C50 C49 H39 120.0 . . ?
C48 C49 H39 120.0 . . ?
C49 C50 C52 121.2(2) . . ?
C49 C50 H37 119.4 . . ?
C52 C50 H37 119.4 . . ?
C52 C51 H38 109.5 . . ?
C52 C51 H70 109.5 . . ?
H38 C51 H70 109.5 . . ?
C52 C51 H69 109.5 . . ?
H38 C51 H69 109.5 . . ?
H70 C51 H69 109.5 . . ?
C50 C52 C76 118.6(2) . . ?
C50 C52 C51 121.0(3) . . ?
C76 C52 C51 120.4(3) . . ?
C54 C53 C62 100.91(17) . . ?
C54 C53 C63 113.57(17) . . ?
C62 C53 C63 111.40(17) . . ?
C54 C53 C45 118.08(17) . . ?
C62 C53 C45 109.34(17) . . ?
C63 C53 C45 103.67(16) . . ?
C55 C54 C59 120.3(2) . . ?
C55 C54 C53 130.9(2) . . ?
C59 C54 C53 108.73(18) . . ?
C54 C55 C56 118.4(2) . . ?
C54 C55 H49 120.8 . . ?
C56 C55 H49 120.8 . . ?
C57 C56 C55 120.5(2) . . ?
C57 C56 H41 119.7 . . ?
C55 C56 H41 119.7 . . ?
C56 C57 C58 121.7(2) . . ?
C56 C57 H42 119.1 . . ?
C58 C57 H42 119.1 . . ?
C59 C58 C57 117.4(3) . . ?
C59 C58 H48 121.3 . . ?
C57 C58 H48 121.3 . . ?
C58 C59 C54 121.6(2) . . ?
C58 C59 N3 128.3(2) . . ?
C54 C59 N3 110.14(18) . . ?
N3 C60 C61 113.5(2) . . ?
N3 C60 H43 108.9 . . ?
C61 C60 H43 108.9 . . ?
N3 C60 H47 108.9 . . ?
C61 C60 H47 108.9 . . ?
H43 C60 H47 107.7 . . ?
C60 C61 H45 109.5 . . ?
C60 C61 H46 109.5 . . ?
H45 C61 H46 109.5 . . ?
C60 C61 H44 109.5 . . ?
H45 C61 H44 109.5 . . ?
H46 C61 H44 109.5 . . ?
O5 C62 N3 125.5(2) . . ?
O5 C62 C53 124.9(2) . . ?
N3 C62 C53 109.56(18) . . ?
C43 C63 C53 106.45(17) . . ?
C43 C63 H50 110.4 . . ?
C53 C63 H50 110.4 . . ?
C43 C63 H66 110.4 . . ?
C53 C63 H66 110.4 . . ?
H50 C63 H66 108.6 . . ?
C65 C64 C69 119.5(2) . . ?
C65 C64 C44 131.7(2) . . ?
C69 C64 C44 108.63(19) . . ?
C64 C65 C66 119.2(2) . . ?
C64 C65 H51 120.4 . . ?
C66 C65 H51 120.4 . . ?
C67 C66 C65 120.4(3) . . ?
C67 C66 H59 119.8 . . ?
C65 C66 H59 119.8 . . ?
C66 C67 C68 121.4(3) . . ?
C66 C67 H52 119.3 . . ?
C68 C67 H52 119.3 . . ?
C67 C68 C69 117.8(2) . . ?
C67 C68 H58 121.1 . . ?
C69 C68 H58 121.1 . . ?
C68 C69 C64 121.7(2) . . ?
C68 C69 N4 128.7(2) . . ?
C64 C69 N4 109.6(2) . . ?
N4 C70 C71 112.3(2) . . ?
N4 C70 H56 109.1 . . ?
C71 C70 H56 109.1 . . ?
N4 C70 H57 109.1 . . ?
C71 C70 H57 109.1 . . ?
H56 C70 H57 107.9 . . ?
C70 C71 H55 109.5 . . ?
C70 C71 H53 109.5 . . ?
H55 C71 H53 109.5 . . ?
C70 C71 H54 109.5 . . ?
H55 C71 H54 109.5 . . ?
H53 C71 H54 109.5 . . ?
O6 C72 N4 124.4(2) . . ?
O6 C72 C44 127.5(2) . . ?
N4 C72 C44 107.91(18) . . ?
C74 C73 C42 120.0(3) . . ?
C74 C73 H60 120.0 . . ?
C42 C73 H60 120.0 . . ?
C75 C74 C73 121.0(3) . . ?
C75 C74 H65 119.5 . . ?
C73 C74 H65 119.5 . . ?
C74 C75 C40 120.9(2) . . ?
C74 C75 H61 119.5 . . ?
C40 C75 H61 119.5 . . ?
C47 C76 C52 121.1(2) . . ?
C47 C76 H67 119.5 . . ?
C52 C76 H67 119.5 . . ?
 
loop_
 _geom_torsion_atom_site_label_1
 _geom_torsion_atom_site_label_2
 _geom_torsion_atom_site_label_3
 _geom_torsion_atom_site_label_4
 _geom_torsion
 _geom_torsion_site_symmetry_1
 _geom_torsion_site_symmetry_2
 _geom_torsion_site_symmetry_3
 _geom_torsion_site_symmetry_4
 _geom_torsion_publ_flag
C13 C2 C3 C4 -0.2(4) . . . . ?
C1 C2 C3 C4 -178.9(2) . . . . ?
C2 C3 C4 C15 0.0(4) . . . . ?
C2 C3 C4 C5 178.2(2) . . . . ?
C15 C4 C5 O4 -29.1(3) . . . . ?
C3 C4 C5 O4 152.8(2) . . . . ?
C15 C4 C5 C16 -153.1(2) . . . . ?
C3 C4 C5 C16 28.7(3) . . . . ?
C15 C4 C5 C6 89.6(2) . . . . ?
C3 C4 C5 C6 -88.6(3) . . . . ?
O4 C5 C6 C29 52.3(2) . . . . ?
C16 C5 C6 C29 168.90(17) . . . . ?
C4 C5 C6 C29 -65.2(2) . . . . ?
O4 C5 C6 C27 165.41(16) . . . . ?
C16 C5 C6 C27 -77.96(19) . . . . ?
C4 C5 C6 C27 48.0(2) . . . . ?
O4 C5 C6 C7 -73.38(19) . . . . ?
C16 C5 C6 C7 43.25(19) . . . . ?
C4 C5 C6 C7 169.19(17) . . . . ?
C29 C6 C7 C8 77.9(2) . . . . ?
C27 C6 C7 C8 -41.5(2) . . . . ?
C5 C6 C7 C8 -159.20(17) . . . . ?
C29 C6 C7 C17 -153.51(17) . . . . ?
C27 C6 C7 C17 87.1(2) . . . . ?
C5 C6 C7 C17 -30.65(19) . . . . ?
C6 C7 C8 O3 7.8(3) . . . . ?
C17 C7 C8 O3 -117.5(2) . . . . ?
C6 C7 C8 C9 -172.28(18) . . . . ?
C17 C7 C8 C9 62.4(2) . . . . ?
O3 C8 C9 C37 -137.5(3) . . . . ?
C7 C8 C9 C37 42.7(3) . . . . ?
O3 C8 C9 C10 40.0(3) . . . . ?
C7 C8 C9 C10 -139.9(2) . . . . ?
C37 C9 C10 C11 -1.1(4) . . . . ?
C8 C9 C10 C11 -178.7(2) . . . . ?
C9 C10 C11 C12 2.8(4) . . . . ?
C9 C10 C11 C38 -177.7(3) . . . . ?
C10 C11 C12 C36 -1.5(5) . . . . ?
C38 C11 C12 C36 179.0(4) . . . . ?
C3 C2 C13 C14 0.4(4) . . . . ?
C1 C2 C13 C14 179.2(3) . . . . ?
C2 C13 C14 C15 -0.5(5) . . . . ?
C3 C4 C15 C14 -0.1(4) . . . . ?
C5 C4 C15 C14 -178.3(3) . . . . ?
C13 C14 C15 C4 0.4(5) . . . . ?
O4 C5 C16 C17 75.2(2) . . . . ?
C4 C5 C16 C17 -162.67(17) . . . . ?
C6 C5 C16 C17 -40.1(2) . . . . ?
C5 C16 C17 C18 150.34(18) . . . . ?
C5 C16 C17 C26 -96.6(2) . . . . ?
C5 C16 C17 C7 21.0(2) . . . . ?
C8 C7 C17 C18 10.3(3) . . . . ?
C6 C7 C17 C18 -119.50(19) . . . . ?
C8 C7 C17 C26 -104.22(19) . . . . ?
C6 C7 C17 C26 125.98(17) . . . . ?
C8 C7 C17 C16 136.88(18) . . . . ?
C6 C7 C17 C16 7.1(2) . . . . ?
C26 C17 C18 C19 -176.0(2) . . . . ?
C16 C17 C18 C19 -56.8(3) . . . . ?
C7 C17 C18 C19 64.9(3) . . . . ?
C26 C17 C18 C23 0.4(2) . . . . ?
C16 C17 C18 C23 119.7(2) . . . . ?
C7 C17 C18 C23 -118.7(2) . . . . ?
C23 C18 C19 C20 0.5(3) . . . . ?
C17 C18 C19 C20 176.6(2) . . . . ?
C18 C19 C20 C21 0.5(4) . . . . ?
C19 C20 C21 C22 -0.3(5) . . . . ?
C20 C21 C22 C23 -0.9(5) . . . . ?
C21 C22 C23 C18 2.0(4) . . . . ?
C21 C22 C23 N1 -176.1(2) . . . . ?
C19 C18 C23 C22 -1.8(3) . . . . ?
C17 C18 C23 C22 -178.7(2) . . . . ?
C19 C18 C23 N1 176.5(2) . . . . ?
C17 C18 C23 N1 -0.4(2) . . . . ?
C26 N1 C23 C22 178.4(3) . . . . ?
C24 N1 C23 C22 2.9(4) . . . . ?
C26 N1 C23 C18 0.1(3) . . . . ?
C24 N1 C23 C18 -175.3(2) . . . . ?
C26 N1 C24 C25 97.0(3) . . . . ?
C23 N1 C24 C25 -88.2(3) . . . . ?
C23 N1 C26 O1 -179.4(2) . . . . ?
C24 N1 C26 O1 -3.9(4) . . . . ?
C23 N1 C26 C17 0.1(2) . . . . ?
C24 N1 C26 C17 175.6(2) . . . . ?
C18 C17 C26 O1 179.2(2) . . . . ?
C16 C17 C26 O1 58.4(3) . . . . ?
C7 C17 C26 O1 -55.7(3) . . . . ?
C18 C17 C26 N1 -0.3(2) . . . . ?
C16 C17 C26 N1 -121.2(2) . . . . ?
C7 C17 C26 N1 124.81(19) . . . . ?
C28 N2 C27 O2 -178.0(2) . . . . ?
C34 N2 C27 O2 -0.5(3) . . . . ?
C28 N2 C27 C6 -1.8(2) . . . . ?
C34 N2 C27 C6 175.78(19) . . . . ?
C29 C6 C27 O2 -179.9(2) . . . . ?
C7 C6 C27 O2 -52.6(3) . . . . ?
C5 C6 C27 O2 60.3(3) . . . . ?
C29 C6 C27 N2 4.0(2) . . . . ?
C7 C6 C27 N2 131.33(19) . . . . ?
C5 C6 C27 N2 -115.76(19) . . . . ?
C27 N2 C28 C33 177.5(2) . . . . ?
C34 N2 C28 C33 0.0(4) . . . . ?
C27 N2 C28 C29 -1.4(2) . . . . ?
C34 N2 C28 C29 -178.9(2) . . . . ?
C33 C28 C29 C30 1.1(3) . . . . ?
N2 C28 C29 C30 -179.82(19) . . . . ?
C33 C28 C29 C6 -174.9(2) . . . . ?
N2 C28 C29 C6 4.1(2) . . . . ?
C27 C6 C29 C30 179.8(2) . . . . ?
C7 C6 C29 C30 54.0(3) . . . . ?
C5 C6 C29 C30 -62.7(3) . . . . ?
C27 C6 C29 C28 -4.9(2) . . . . ?
C7 C6 C29 C28 -130.64(19) . . . . ?
C5 C6 C29 C28 112.62(19) . . . . ?
C28 C29 C30 C31 -1.1(3) . . . . ?
C6 C29 C30 C31 173.9(2) . . . . ?
C29 C30 C31 C32 0.4(4) . . . . ?
C30 C31 C32 C33 0.2(4) . . . . ?
C29 C28 C33 C32 -0.5(4) . . . . ?
N2 C28 C33 C32 -179.3(2) . . . . ?
C31 C32 C33 C28 -0.2(4) . . . . ?
C27 N2 C34 C35 -88.8(3) . . . . ?
C28 N2 C34 C35 88.4(3) . . . . ?
C11 C12 C36 C37 -1.5(5) . . . . ?
C10 C9 C37 C36 -1.9(4) . . . . ?
C8 C9 C37 C36 175.6(2) . . . . ?
C12 C36 C37 C9 3.2(4) . . . . ?
C75 C40 C41 C42 0.0(4) . . . . ?
C39 C40 C41 C42 -179.2(3) . . . . ?
C40 C41 C42 C73 0.3(4) . . . . ?
C40 C41 C42 C43 178.2(2) . . . . ?
C41 C42 C43 O7 152.9(2) . . . . ?
C73 C42 C43 O7 -29.2(3) . . . . ?
C41 C42 C43 C63 28.7(3) . . . . ?
C73 C42 C43 C63 -153.4(2) . . . . ?
C41 C42 C43 C44 -88.2(3) . . . . ?
C73 C42 C43 C44 89.7(2) . . . . ?
O7 C43 C44 C64 52.4(2) . . . . ?
C63 C43 C44 C64 168.69(16) . . . . ?
C42 C43 C44 C64 -65.4(2) . . . . ?
O7 C43 C44 C72 165.40(16) . . . . ?
C63 C43 C44 C72 -78.26(19) . . . . ?
C42 C43 C44 C72 47.6(2) . . . . ?
O7 C43 C44 C45 -73.09(19) . . . . ?
C63 C43 C44 C45 43.25(19) . . . . ?
C42 C43 C44 C45 169.11(17) . . . . ?
C64 C44 C45 C46 77.9(2) . . . . ?
C72 C44 C45 C46 -41.3(3) . . . . ?
C43 C44 C45 C46 -159.37(17) . . . . ?
C64 C44 C45 C53 -153.59(17) . . . . ?
C72 C44 C45 C53 87.2(2) . . . . ?
C43 C44 C45 C53 -30.86(19) . . . . ?
C44 C45 C46 O8 7.9(3) . . . . ?
C53 C45 C46 O8 -117.3(2) . . . . ?
C44 C45 C46 C47 -172.67(18) . . . . ?
C53 C45 C46 C47 62.1(2) . . . . ?
O8 C46 C47 C48 -137.6(3) . . . . ?
C45 C46 C47 C48 43.0(3) . . . . ?
O8 C46 C47 C76 39.8(3) . . . . ?
C45 C46 C47 C76 -139.6(2) . . . . ?
C76 C47 C48 C49 -1.9(4) . . . . ?
C46 C47 C48 C49 175.5(2) . . . . ?
C47 C48 C49 C50 3.0(4) . . . . ?
C48 C49 C50 C52 -1.7(5) . . . . ?
C49 C50 C52 C76 -0.7(5) . . . . ?
C49 C50 C52 C51 178.5(3) . . . . ?
C46 C45 C53 C54 10.3(3) . . . . ?
C44 C45 C53 C54 -119.49(19) . . . . ?
C46 C45 C53 C62 -104.23(19) . . . . ?
C44 C45 C53 C62 126.02(17) . . . . ?
C46 C45 C53 C63 136.87(18) . . . . ?
C44 C45 C53 C63 7.1(2) . . . . ?
C62 C53 C54 C55 -175.9(2) . . . . ?
C63 C53 C54 C55 -56.6(3) . . . . ?
C45 C53 C54 C55 65.1(3) . . . . ?
C62 C53 C54 C59 0.3(2) . . . . ?
C63 C53 C54 C59 119.7(2) . . . . ?
C45 C53 C54 C59 -118.7(2) . . . . ?
C59 C54 C55 C56 0.8(3) . . . . ?
C53 C54 C55 C56 176.7(2) . . . . ?
C54 C55 C56 C57 0.6(4) . . . . ?
C55 C56 C57 C58 -0.9(5) . . . . ?
C56 C57 C58 C59 -0.3(5) . . . . ?
C57 C58 C59 C54 1.8(4) . . . . ?
C57 C58 C59 N3 -176.5(2) . . . . ?
C55 C54 C59 C58 -2.1(4) . . . . ?
C53 C54 C59 C58 -178.8(2) . . . . ?
C55 C54 C59 N3 176.5(2) . . . . ?
C53 C54 C59 N3 -0.2(2) . . . . ?
C62 N3 C59 C58 178.4(3) . . . . ?
C60 N3 C59 C58 3.0(4) . . . . ?
C62 N3 C59 C54 0.0(3) . . . . ?
C60 N3 C59 C54 -175.5(2) . . . . ?
C62 N3 C60 C61 96.7(3) . . . . ?
C59 N3 C60 C61 -88.4(3) . . . . ?
C59 N3 C62 O5 -179.2(2) . . . . ?
C60 N3 C62 O5 -3.7(4) . . . . ?
C59 N3 C62 C53 0.3(2) . . . . ?
C60 N3 C62 C53 175.8(2) . . . . ?
C54 C53 C62 O5 179.1(2) . . . . ?
C63 C53 C62 O5 58.3(3) . . . . ?
C45 C53 C62 O5 -55.7(3) . . . . ?
C54 C53 C62 N3 -0.4(2) . . . . ?
C63 C53 C62 N3 -121.2(2) . . . . ?
C45 C53 C62 N3 124.78(19) . . . . ?
O7 C43 C63 C53 75.0(2) . . . . ?
C42 C43 C63 C53 -162.63(17) . . . . ?
C44 C43 C63 C53 -40.14(19) . . . . ?
C54 C53 C63 C43 150.40(18) . . . . ?
C62 C53 C63 C43 -96.5(2) . . . . ?
C45 C53 C63 C43 21.0(2) . . . . ?
C72 C44 C64 C65 179.8(2) . . . . ?
C45 C44 C64 C65 54.1(3) . . . . ?
C43 C44 C64 C65 -62.6(3) . . . . ?
C72 C44 C64 C69 -5.1(2) . . . . ?
C45 C44 C64 C69 -130.73(19) . . . . ?
C43 C44 C64 C69 112.47(19) . . . . ?
C69 C64 C65 C66 -0.7(3) . . . . ?
C44 C64 C65 C66 174.0(2) . . . . ?
C64 C65 C66 C67 -0.1(4) . . . . ?
C65 C66 C67 C68 0.7(4) . . . . ?
C66 C67 C68 C69 -0.6(4) . . . . ?
C67 C68 C69 C64 -0.2(4) . . . . ?
C67 C68 C69 N4 -179.3(2) . . . . ?
C65 C64 C69 C68 0.9(3) . . . . ?
C44 C64 C69 C68 -175.0(2) . . . . ?
C65 C64 C69 N4 -179.85(19) . . . . ?
C44 C64 C69 N4 4.3(2) . . . . ?
C72 N4 C69 C68 177.6(2) . . . . ?
C70 N4 C69 C68 0.2(4) . . . . ?
C72 N4 C69 C64 -1.6(3) . . . . ?
C70 N4 C69 C64 -179.0(2) . . . . ?
C72 N4 C70 C71 -88.7(3) . . . . ?
C69 N4 C70 C71 88.5(3) . . . . ?
C69 N4 C72 O6 -178.2(2) . . . . ?
C70 N4 C72 O6 -0.7(3) . . . . ?
C69 N4 C72 C44 -1.8(2) . . . . ?
C70 N4 C72 C44 175.73(19) . . . . ?
C64 C44 C72 O6 -179.6(2) . . . . ?
C45 C44 C72 O6 -52.6(3) . . . . ?
C43 C44 C72 O6 60.7(3) . . . . ?
C64 C44 C72 N4 4.1(2) . . . . ?
C45 C44 C72 N4 131.15(19) . . . . ?
C43 C44 C72 N4 -115.51(19) . . . . ?
C41 C42 C73 C74 -0.4(4) . . . . ?
C43 C42 C73 C74 -178.4(3) . . . . ?
C42 C73 C74 C75 0.2(5) . . . . ?
C73 C74 C75 C40 0.2(5) . . . . ?
C41 C40 C75 C74 -0.3(4) . . . . ?
C39 C40 C75 C74 179.0(3) . . . . ?
C48 C47 C76 C52 -0.6(4) . . . . ?
C46 C47 C76 C52 -178.0(2) . . . . ?
C50 C52 C76 C47 1.9(4) . . . . ?
C51 C52 C76 C47 -177.4(3) . . . . ?
 
loop_
 _geom_hbond_atom_site_label_D 
 _geom_hbond_atom_site_label_H 
 _geom_hbond_atom_site_label_A 
 _geom_hbond_distance_DH 
 _geom_hbond_distance_HA 
 _geom_hbond_distance_DA 
 _geom_hbond_angle_DHA 
 _geom_hbond_site_symmetry_A 
C63 H66 O6  0.97 2.50 3.046(3) 115.7 .
C60 H43 O5  0.97 2.50 3.260(3) 134.7 2_666
C24 H11 O1  0.97 2.50 3.261(3) 134.7 2_776
C16 H34 O2  0.97 2.50 3.048(3) 115.5 .
O7 H81 O5  0.82 1.96 2.774(2) 171.1 .
O4 H91 O1  0.82 1.96 2.771(2) 169.6 .
C63 H66 O6  0.97 2.50 3.046(3) 115.7 .
C60 H43 O5  0.97 2.50 3.260(3) 134.7 2_666
C24 H11 O1  0.97 2.50 3.261(3) 134.7 2_776
C16 H34 O2  0.97 2.50 3.048(3) 115.5 .
O7 H81 O5  0.82 1.96 2.774(2) 171.1 .
C63 H66 O6  0.97 2.50 3.046(3) 115.7 .
C60 H43 O5  0.97 2.50 3.260(3) 134.7 2_666
C24 H11 O1  0.97 2.50 3.261(3) 134.7 2_776
C16 H34 O2  0.97 2.50 3.048(3) 115.5 .
C16 H34 O2  0.97 2.50 3.048(3) 115.5 .
C60 H43 O5  0.97 2.50 3.260(3) 134.7 2_666
C63 H66 O6  0.97 2.50 3.046(3) 115.7 .
O7 H81 O5  0.82 1.96 2.774(2) 171.1 .
C16 H34 O2  0.97 2.50 3.048(3) 115.5 .
C24 H11 O1  0.97 2.50 3.261(3) 134.7 2_776
C60 H43 O5  0.97 2.50 3.260(3) 134.7 2_666
C63 H66 O6  0.97 2.50 3.046(3) 115.7 .
O7 H81 O5  0.82 1.96 2.774(2) 171.1 .
C16 H34 O2  0.97 2.50 3.048(3) 115.5 .
C24 H11 O1  0.97 2.50 3.261(3) 134.7 2_776
C60 H43 O5  0.97 2.50 3.260(3) 134.7 2_666
C63 H66 O6  0.97 2.50 3.046(3) 115.7 .
O7 H81 O5  0.82 1.96 2.774(2) 171.1 .
C16 H34 O2  0.97 2.50 3.048(3) 115.5 .
C24 H11 O1  0.97 2.50 3.261(3) 134.7 2_776
C60 H43 O5  0.97 2.50 3.260(3) 134.7 2_666
C63 H66 O6  0.97 2.50 3.046(3) 115.7 .
 
_refine_diff_density_max    0.296
_refine_diff_density_min   -0.334
_refine_diff_density_rms    0.067

_shelx_res_file
;
TITL S_a.res in P-1
    S_a.res
    created by SHELXL-2016/6 at 13:48:15 on 24-Feb-2021
CELL 0.71073 13.7900 15.0235 15.1793 90.003 102.176 90.014
ZERR 2.00 0.0042 0.0046 0.0047 0.004 0.004 0.004
LATT 1
SFAC C  H  N  O
UNIT 152  140  8  16
L.S. 10
ACTA
BOND $H
FMAP 2
PLAN 5
HTAB C63 O6
HTAB C60 O5_$2
HTAB C24 O1_$3
HTAB C16 O2
HTAB O7 O5
HTAB O4 O1
HTAB C63 O6
HTAB C60 O5_$2
HTAB C24 O1_$3
HTAB C16 O2
HTAB O7 O5
HTAB C63 O6
HTAB C60 O5_$2
HTAB C24 O1_$3
EQIV $3 -x+2, -y+2, -z+1
HTAB C16 O2
HTAB
CONF
HTAB C16 O2
EQIV $1 -x+2, -y, -z+1
HTAB C24 O1_$1
EQIV $2 -x+1, -y+1, -z+1
HTAB C60 O5_$2
HTAB C63 O6
HTAB O7 O5
HTAB C16 O2
HTAB C24 O1_$3
HTAB C60 O5_$2
HTAB C63 O6
HTAB O7 O5
HTAB C16 O2
HTAB C24 O1_$3
HTAB C60 O5_$2
HTAB C63 O6
HTAB O7 O5
HTAB C16 O2
HTAB C24 O1_$3
HTAB C60 O5_$2
HTAB C63 O6
TEMP 23.000
WGHT    0.100000    0.736870
FVAR       0.31507
O1    4    0.887245    0.972286    0.576694    11.00000    0.07191    0.05821 =
         0.04085   -0.00594    0.02382   -0.00867
O2    4    0.744392    0.936993    0.895106    11.00000    0.06447    0.04178 =
         0.03472    0.00024    0.01087    0.00242
O3    4    0.672294    1.106444    0.795703    11.00000    0.07871    0.03643 =
         0.07733    0.00294    0.04551    0.00919
O4    4    0.762343    0.842455    0.619970    11.00000    0.06115    0.03998 =
         0.03650   -0.00678    0.01615   -0.00336
AFIX 147
H91   2    0.801742    0.876009    0.603192    11.00000   -1.50000
AFIX   0
O5    4    0.612680    0.472085    0.423407    11.00000    0.07212    0.05811 =
         0.04082    0.01405    0.02364    0.02420
O6    4    0.755559    0.437109    0.104882    11.00000    0.06358    0.04332 =
         0.03355    0.00629    0.01062    0.01300
O7    4    0.737688    0.342236    0.379884    11.00000    0.06149    0.04046 =
         0.03705    0.01428    0.01580    0.01835
AFIX 147
H81   2    0.699374    0.376766    0.396876    11.00000   -1.50000
AFIX   0
O8    4    0.827801    0.606376    0.204393    11.00000    0.07812    0.03607 =
         0.07587    0.00676    0.04543    0.00711
N1    3    0.992025    1.063051    0.673552    11.00000    0.04726    0.03216 =
         0.05059    0.00549    0.01903    0.00338
N2    3    0.584190    0.911652    0.823197    11.00000    0.05263    0.03626 =
         0.04298    0.00467    0.01962    0.00158
N3    3    0.507788    0.563235    0.326300    11.00000    0.04716    0.03244 =
         0.04932    0.00309    0.01793    0.01224
N4    3    0.915869    0.411532    0.176671    11.00000    0.05165    0.03709 =
         0.04398    0.00149    0.02011    0.01188
C1    1    0.777573    0.627087    0.964537    11.00000    0.10248    0.05057 =
         0.08264    0.03067    0.03456    0.01115
AFIX 137
H6    2    0.844085    0.648075    0.986240    11.00000   -1.50000
H5    2    0.776563    0.563285    0.967741    11.00000   -1.50000
H1    2    0.735011    0.651381    1.001022    11.00000   -1.50000
AFIX   0
C2    1    0.741736    0.656015    0.868632    11.00000    0.06494    0.03393 =
         0.07163    0.01226    0.03013    0.00893
C3    1    0.772621    0.736304    0.837566    11.00000    0.05401    0.02923 =
         0.05194    0.00350    0.01723    0.00589
AFIX  43
H80   2    0.817086    0.771806    0.877082    11.00000   -1.20000
AFIX   0
C4    1    0.738988    0.764907    0.749348    11.00000    0.04832    0.02570 =
         0.04876    0.00181    0.01753    0.00729
C5    1    0.768974    0.853583    0.714042    11.00000    0.04923    0.02559 =
         0.03279   -0.00080    0.01187    0.00552
C6    1    0.696738    0.932008    0.728780    11.00000    0.04468    0.02593 =
         0.03138    0.00188    0.01047    0.00301
C7    1    0.753896    1.014000    0.706086    11.00000    0.04274    0.02603 =
         0.02967    0.00250    0.00780    0.00322
AFIX  13
H33   2    0.737638    1.019793    0.640307    11.00000   -1.20000
AFIX   0
C8    1    0.727053    1.102137    0.743358    11.00000    0.04449    0.02876 =
         0.03831    0.00444    0.01106    0.00764
C9    1    0.771238    1.184919    0.713066    11.00000    0.04266    0.02697 =
         0.04193    0.00838    0.00736    0.01077
C10   1    0.803520    1.251294    0.775620    11.00000    0.06969    0.02861 =
         0.05048    0.00374    0.01515    0.00886
AFIX  43
H27   2    0.798497    1.242811    0.835183    11.00000   -1.20000
AFIX   0
C11   1    0.843052    1.329892    0.751503    11.00000    0.07851    0.02946 =
         0.07129    0.00437    0.01239    0.00157
C12   1    0.845558    1.342371    0.662022    11.00000    0.08348    0.03348 =
         0.07979    0.01882    0.02183   -0.00056
AFIX  43
H82   2    0.870381    1.395401    0.644118    11.00000   -1.20000
AFIX   0
C13   1    0.675824    0.604700    0.809202    11.00000    0.07529    0.03230 =
         0.10009    0.01121    0.02993   -0.00428
AFIX  43
H3    2    0.653888    0.551063    0.828590    11.00000   -1.20000
AFIX   0
C14   1    0.641939    0.631351    0.721831    11.00000    0.07223    0.03552 =
         0.09901   -0.00942    0.01639   -0.01405
AFIX  43
H90   2    0.597754    0.595480    0.682469    11.00000   -1.20000
AFIX   0
C15   1    0.672916    0.711168    0.691702    11.00000    0.05951    0.03445 =
         0.06345   -0.00169    0.00732   -0.00212
AFIX  43
H35   2    0.649174    0.728794    0.632338    11.00000   -1.20000
AFIX   0
C16   1    0.869724    0.890517    0.758469    11.00000    0.04503    0.02652 =
         0.03813    0.00279    0.01232    0.00562
AFIX  23
H8    2    0.921902    0.859718    0.736739    11.00000   -1.20000
H34   2    0.881190    0.883559    0.823375    11.00000   -1.20000
AFIX   0
C17   1    0.867955    0.991206    0.732622    11.00000    0.04459    0.02480 =
         0.03469    0.00347    0.01029    0.00402
C18   1    0.933109    1.048419    0.802635    11.00000    0.04211    0.02363 =
         0.04103    0.00250    0.00590    0.00660
C19   1    0.934490    1.060854    0.892847    11.00000    0.05635    0.03275 =
         0.04169    0.00109    0.00693    0.00479
AFIX  43
H17   2    0.887502    1.033492    0.919616    11.00000   -1.20000
AFIX   0
C20   1    1.006924    1.114682    0.942728    11.00000    0.08085    0.04574 =
         0.04894   -0.00786    0.00255   -0.00402
AFIX  43
H16   2    1.009100    1.123303    1.003785    11.00000   -1.20000
AFIX   0
C21   1    1.075637    1.155517    0.903067    11.00000    0.07655    0.05392 =
         0.07411   -0.01624    0.00167   -0.01463
AFIX  43
H9    2    1.123608    1.191763    0.937810    11.00000   -1.20000
AFIX   0
C22   1    1.075374    1.144157    0.812831    11.00000    0.05726    0.04831 =
         0.07670   -0.00328    0.01428   -0.01164
AFIX  43
H10   2    1.121583    1.172637    0.785968    11.00000   -1.20000
AFIX   0
C23   1    1.004388    1.089294    0.764408    11.00000    0.04331    0.02940 =
         0.05142    0.00468    0.00887    0.00711
C24   1    1.058041    1.087604    0.613510    11.00000    0.05527    0.04999 =
         0.06411    0.00727    0.02760    0.00125
AFIX  23
H11   2    1.056840    1.040651    0.569426    11.00000   -1.20000
H15   2    1.125332    1.092095    0.648609    11.00000   -1.20000
AFIX   0
C25   1    1.030606    1.173533    0.565154    11.00000    0.11695    0.06455 =
         0.11945    0.03737    0.06765    0.01409
AFIX 137
H13   2    0.966799    1.167687    0.525436    11.00000   -1.50000
H14   2    1.079329    1.188311    0.530740    11.00000   -1.50000
H12   2    1.028059    1.219819    0.608210    11.00000   -1.50000
AFIX   0
C26   1    0.915399    1.006872    0.651048    11.00000    0.04591    0.03065 =
         0.04086    0.00354    0.01232    0.00695
C27   1    0.681676    0.929615    0.826309    11.00000    0.05033    0.02230 =
         0.03663    0.00089    0.01116    0.00428
C28   1    0.530184    0.904114    0.734346    11.00000    0.04772    0.02731 =
         0.05034    0.00765    0.01154    0.00411
C29   1    0.593328    0.919700    0.675293    11.00000    0.04622    0.02493 =
         0.04268    0.00346    0.00968    0.00480
C30   1    0.555550    0.915905    0.583715    11.00000    0.05523    0.04039 =
         0.04394    0.00576    0.00577    0.00001
AFIX  43
H18   2    0.596276    0.927111    0.543323    11.00000   -1.20000
AFIX   0
C31   1    0.456537    0.895278    0.552530    11.00000    0.05883    0.05435 =
         0.05643    0.00842   -0.00584   -0.00077
AFIX  43
H19   2    0.430805    0.892238    0.490832    11.00000   -1.20000
AFIX   0
C32   1    0.395718    0.879207    0.611903    11.00000    0.05454    0.06146 =
         0.07543    0.00996    0.00033   -0.00574
AFIX  43
H20   2    0.329337    0.865188    0.589871    11.00000   -1.20000
AFIX   0
C33   1    0.432073    0.883643    0.703907    11.00000    0.05100    0.04584 =
         0.07563    0.00959    0.01982   -0.00094
AFIX  43
H21   2    0.390958    0.872998    0.744088    11.00000   -1.20000
AFIX   0
C34   1    0.544726    0.898596    0.903665    11.00000    0.06678    0.04952 =
         0.05387    0.00861    0.03141    0.00619
AFIX  23
H23   2    0.476029    0.917757    0.891775    11.00000   -1.20000
H22   2    0.581562    0.935340    0.951854    11.00000   -1.20000
AFIX   0
C35   1    0.550565    0.803630    0.933569    11.00000    0.10373    0.05946 =
         0.07556    0.02348    0.03992    0.01024
AFIX 137
H25   2    0.516682    0.766666    0.885163    11.00000   -1.50000
H26   2    0.519924    0.797362    0.984451    11.00000   -1.50000
H24   2    0.618841    0.785848    0.950305    11.00000   -1.50000
AFIX   0
C36   1    0.812150    1.278064    0.599147    11.00000    0.08743    0.04725 =
         0.05646    0.02192    0.02292    0.00808
AFIX  43
H29   2    0.813088    1.288319    0.538912    11.00000   -1.20000
AFIX   0
C37   1    0.776981    1.197895    0.624521    11.00000    0.06730    0.03802 =
         0.04278    0.00887    0.00805    0.00636
AFIX  43
H28   2    0.757389    1.153153    0.582158    11.00000   -1.20000
AFIX   0
C38   1    0.881507    1.400512    0.820836    11.00000    0.18026    0.05034 =
         0.09754   -0.00970    0.01445   -0.03537
AFIX 137
H30   2    0.951828    1.393535    0.841535    11.00000   -1.50000
H32   2    0.849417    1.394580    0.870842    11.00000   -1.50000
H31   2    0.867732    1.458334    0.794226    11.00000   -1.50000
AFIX   0
C39   1    0.722166    0.127430    0.035491    11.00000    0.10604    0.05069 =
         0.08342   -0.02119    0.03723    0.00764
AFIX 137
H63   2    0.654208    0.145077    0.015245    11.00000   -1.50000
H62   2    0.727185    0.063881    0.031565    11.00000   -1.50000
H36   2    0.761960    0.154906   -0.001738    11.00000   -1.50000
AFIX   0
C40   1    0.758212    0.156125    0.131118    11.00000    0.06692    0.03119 =
         0.07258   -0.00340    0.03216    0.00645
C41   1    0.727399    0.236674    0.162420    11.00000    0.05418    0.02713 =
         0.05380    0.00495    0.02008    0.01061
AFIX  43
H64   2    0.683115    0.272326    0.122930    11.00000   -1.20000
AFIX   0
C42   1    0.760833    0.264964    0.250447    11.00000    0.04671    0.02350 =
         0.05097    0.00926    0.01643    0.01077
C43   1    0.731185    0.353319    0.285925    11.00000    0.04793    0.02788 =
         0.03094    0.00750    0.01014    0.01045
C44   1    0.802980    0.431820    0.271110    11.00000    0.04397    0.02632 =
         0.03224    0.00305    0.00982    0.01159
C45   1    0.746111    0.513839    0.294023    11.00000    0.04395    0.02700 =
         0.03238    0.00451    0.00972    0.01192
AFIX  13
H40   2    0.762376    0.519495    0.359816    11.00000   -1.20000
AFIX   0
C46   1    0.773261    0.602466    0.256726    11.00000    0.04402    0.02947 =
         0.03926    0.00234    0.01135    0.00764
C47   1    0.728888    0.684763    0.286773    11.00000    0.04258    0.02501 =
         0.04349   -0.00065    0.00757    0.00331
C48   1    0.722892    0.698179    0.375425    11.00000    0.06903    0.03560 =
         0.04380   -0.00188    0.00856    0.00830
AFIX  43
H68   2    0.742607    0.653484    0.417800    11.00000   -1.20000
AFIX   0
C49   1    0.687518    0.778195    0.401274    11.00000    0.08842    0.05015 =
         0.05300   -0.01495    0.02124    0.00730
AFIX  43
H39   2    0.686402    0.788342    0.461492    11.00000   -1.20000
AFIX   0
C50   1    0.654130    0.842461    0.337965    11.00000    0.08545    0.03206 =
         0.07748   -0.01129    0.01967    0.01466
AFIX  43
H37   2    0.628828    0.895379    0.355595    11.00000   -1.20000
AFIX   0
C51   1    0.618146    0.900251    0.178691    11.00000    0.18527    0.04575 =
         0.09594    0.01817    0.01140    0.04654
AFIX 137
H38   2    0.546945    0.898857    0.165116    11.00000   -1.50000
H70   2    0.642104    0.888443    0.124882    11.00000   -1.50000
H69   2    0.640528    0.957919    0.201628    11.00000   -1.50000
AFIX   0
C52   1    0.657407    0.830029    0.248882    11.00000    0.08343    0.02711 =
         0.06865    0.00366    0.00984    0.01475
C53   1    0.632150    0.491049    0.267418    11.00000    0.04490    0.02295 =
         0.03487    0.00511    0.01133    0.01113
C54   1    0.566639    0.548634    0.197095    11.00000    0.04219    0.02395 =
         0.03933    0.00589    0.00616    0.00811
C55   1    0.565534    0.560645    0.107164    11.00000    0.05932    0.03371 =
         0.04043    0.00635    0.00613    0.01078
AFIX  43
H49   2    0.612435    0.533084    0.080451    11.00000   -1.20000
AFIX   0
C56   1    0.492896    0.614791    0.057189    11.00000    0.07882    0.04821 =
         0.04718    0.01605    0.00010    0.01971
AFIX  43
H41   2    0.490534    0.623297   -0.003913    11.00000   -1.20000
AFIX   0
C57   1    0.424467    0.655935    0.097094    11.00000    0.07891    0.05959 =
         0.07092    0.02732    0.00118    0.03200
AFIX  43
H42   2    0.376906    0.692636    0.062494    11.00000   -1.20000
AFIX   0
C58   1    0.424342    0.644319    0.187084    11.00000    0.05990    0.04726 =
         0.07705    0.01359    0.01231    0.02825
AFIX  43
H48   2    0.377935    0.672653    0.213806    11.00000   -1.20000
AFIX   0
C59   1    0.495574    0.589145    0.235925    11.00000    0.04522    0.02699 =
         0.04938    0.00425    0.00926    0.00896
C60   1    0.441929    0.587898    0.386463    11.00000    0.05594    0.05324 =
         0.06472   -0.00166    0.02811    0.01471
AFIX  23
H43   2    0.442926    0.540844    0.430399    11.00000   -1.20000
H47   2    0.374652    0.592638    0.351391    11.00000   -1.20000
AFIX   0
C61   1    0.469614    0.673435    0.435004    11.00000    0.11701    0.06560 =
         0.11458   -0.02773    0.06677    0.00449
AFIX 137
H45   2    0.534629    0.668168    0.472740    11.00000   -1.50000
H46   2    0.422523    0.686906    0.471511    11.00000   -1.50000
H44   2    0.469523    0.720329    0.392029    11.00000   -1.50000
AFIX   0
C62   1    0.584735    0.506653    0.349129    11.00000    0.04554    0.03019 =
         0.04003    0.00512    0.01322    0.00764
C63   1    0.630411    0.390779    0.241553    11.00000    0.04525    0.02497 =
         0.03762    0.00464    0.01026    0.01032
AFIX  23
H50   2    0.578124    0.359995    0.263155    11.00000   -1.20000
H66   2    0.618943    0.383954    0.176632    11.00000   -1.20000
AFIX   0
C64   1    0.906842    0.419611    0.324883    11.00000    0.04520    0.02542 =
         0.04369    0.00241    0.00863    0.00958
C65   1    0.944335    0.415765    0.416286    11.00000    0.05491    0.04109 =
         0.04163    0.00077    0.00383    0.01129
AFIX  43
H51   2    0.903505    0.426696    0.456647    11.00000   -1.20000
AFIX   0
C66   1    1.043607    0.395420    0.447479    11.00000    0.05961    0.05451 =
         0.05529   -0.00381   -0.00680    0.01538
AFIX  43
H59   2    1.069589    0.392735    0.509152    11.00000   -1.20000
AFIX   0
C67   1    1.104015    0.379160    0.387798    11.00000    0.05163    0.06605 =
         0.07492   -0.00489   -0.00085    0.02057
AFIX  43
H52   2    1.170321    0.364923    0.409862    11.00000   -1.20000
AFIX   0
C68   1    1.068324    0.383530    0.296044    11.00000    0.05164    0.05065 =
         0.06932   -0.00291    0.01794    0.01449
AFIX  43
H58   2    1.109562    0.373019    0.255943    11.00000   -1.20000
AFIX   0
C69   1    0.969465    0.403995    0.265584    11.00000    0.04721    0.02751 =
         0.04896    0.00070    0.01167    0.00998
C70   1    0.955427    0.398515    0.096657    11.00000    0.06818    0.04867 =
         0.05215    0.00089    0.02925    0.01220
AFIX  23
H56   2    1.024173    0.417581    0.108758    11.00000   -1.20000
H57   2    0.918822    0.435361    0.048458    11.00000   -1.20000
AFIX   0
C71   1    0.949508    0.303984    0.066678    11.00000    0.10183    0.05807 =
         0.07454   -0.01723    0.03927    0.00661
AFIX 137
H55   2    0.983080    0.266900    0.115101    11.00000   -1.50000
H53   2    0.980421    0.297751    0.015962    11.00000   -1.50000
H54   2    0.881205    0.286322    0.049634    11.00000   -1.50000
AFIX   0
C72   1    0.818237    0.429504    0.173747    11.00000    0.05286    0.02364 =
         0.03502    0.00515    0.01286    0.00786
C73   1    0.827514    0.210940    0.308589    11.00000    0.06208    0.03507 =
         0.06494    0.00994    0.01005    0.01764
AFIX  43
H60   2    0.851453    0.228534    0.367938    11.00000   -1.20000
AFIX   0
C74   1    0.858075    0.131210    0.278056    11.00000    0.07677    0.03566 =
         0.09837    0.01517    0.01609    0.03125
AFIX  43
H65   2    0.902463    0.095425    0.317296    11.00000   -1.20000
AFIX   0
C75   1    0.824146    0.104250    0.191329    11.00000    0.07899    0.02886 =
         0.09911   -0.00115    0.03090    0.02130
AFIX  43
H61   2    0.845551    0.050256    0.172275    11.00000   -1.20000
AFIX   0
C76   1    0.696401    0.751120    0.224060    11.00000    0.06723    0.02672 =
         0.04714    0.00309    0.01152    0.00584
AFIX  43
H67   2    0.700832    0.742573    0.164355    11.00000   -1.20000
AFIX   0
HKLF 4 1 1 0 0 0 1 0 0 0 1


REM  S_a.res in P-1
REM R1 =  0.0626 for    7141 Fo > 4sig(Fo)  and  0.0818 for all    9977 data
REM    803 parameters refined using      0 restraints

END

WGHT      0.0995      0.0000

REM Instructions for potential hydrogen bonds
HTAB O4 O1
HTAB O7 O5
HTAB C16 O2
HTAB C24 O1_$3
HTAB C60 O5_$2
HTAB C63 O6

REM Highest difference peak  0.296,  deepest hole -0.334,  1-sigma level  0.067
Q1    1   0.8084  0.9765  0.9143  11.00000  0.05    0.30
Q2    1   0.8438  0.9775  0.6405  11.00000  0.05    0.26
Q3    1   0.5179  0.9003  0.5512  11.00000  0.05    0.26
Q4    1   0.6873  0.8144  0.6065  11.00000  0.05    0.26
Q5    1   0.8137  0.9542  0.5859  11.00000  0.05    0.26
;
_shelx_res_checksum   90329

_shelx_hkl_file
;
   0   0   1   50.82    0.48
   0   0   1   78.43    0.60
   0   0   2 7110.81   71.46
   0   0   2 9999.00   66.55
   0   0  -2 6574.25   38.99
   0   0   3  117.53    1.27
   0   0   3  148.98    1.46
   0   0  -3  103.40    0.71
   0   0   4   69.75    1.17
   0   0   5   79.88    1.42
   0   0  -5   48.79    0.63
   0   0   6  983.33    5.32
   0   0  -6  662.39    2.44
   0   0  -6  943.21    5.14
   0   0   7   75.70    1.69
   0   0  -7   50.19    0.75
   0   0  -7   72.29    1.61
   0   0   8   17.98    1.09
   0   0  -8   20.20    1.00
   0   0   9  116.38    2.40
   0   0  -9  116.45    2.32
   0   0  10   62.67    1.96
   0   0 -10   62.47    1.84
   0   0  11  120.31    2.78
   0   0 -11  127.48    2.74
   0   0  12    6.11    0.94
   0   0 -12    8.51    1.06
   0   0  13   33.22    2.02
   0   0 -13   41.39    1.88
   0   0  14   36.55    2.22
   0   0 -14   44.75    2.05
   0   0  15    3.59    1.02
   0   0 -15    4.75    0.89
   0   0  16    1.02    0.85
   0   0 -16    0.94    0.65
   0   0  17    1.17    0.87
   0   0 -17    0.45    0.65
   0   1 -17   -0.37    0.64
   0  -1  17    0.83    0.94
   0   1 -16    0.74    0.63
   0  -1  16   -0.90    0.74
   0   1 -15    1.46    0.67
   0  -1  15    0.94    0.86
   0   1 -14    5.27    0.93
   0  -1  14    3.89    1.00
   0   1 -13    2.44    0.71
   0  -1  13    1.73    0.82
   0   1 -12    1.83    0.63
   0  -1  12    2.55    0.80
   0   1 -11    0.75    0.44
   0  -1  11    0.67    0.60
   0   1 -10   32.24    1.38
   0  -1  10   31.46    1.53
   0   1  -9    4.65    0.60
   0  -1   9    4.61    0.67
   0   1  -8  336.11    3.57
   0  -1   8  337.18    3.72
   0   1  -7    1.26    0.34
   0  -1   7    0.90    0.35
   0   1  -6  394.56    3.27
   0  -1   6  431.17    3.57
   0   1  -5    0.56    0.20
   0  -1   5    0.70    0.22
   0   1  -4  372.18    2.55
   0  -1   4  374.69    2.70
   0   1  -3   18.12    0.50
   0  -1   3   18.23    0.56
   0   1  -2   88.08    0.86
   0  -1   2  101.36    1.04
   0   1  -1  181.36    0.85
   0  -1   1  226.38    0.90
   0  -1   1  266.69    1.31
   0   1   0    0.22    0.03
   0   1   0    0.79    0.10
   0  -1   0    0.30    0.05
   0   1   1  136.08    0.89
   0   1   1  269.96    1.32
   0  -1  -1  142.55    0.90
   0   1   2   68.05    0.85
   0   1   2  112.96    1.09
   0  -1  -2   64.41    0.68
   0   1   3   14.99    0.50
   0   1   3   21.58    0.61
   0  -1  -3   13.03    0.35
   0   1   4  308.31    2.46
   0   1   4  442.58    2.95
   0  -1  -4  274.64    1.65
   0   1   5    0.61    0.23
   0   1   5    0.48    0.23
   0  -1  -5    0.68    0.15
   0   1   6  333.03    3.14
   0   1   6  425.98    3.56
   0  -1  -6  282.02    1.91
   0   1   7    0.80    0.35
   0  -1  -7    0.68    0.20
   0   1   8  312.02    3.60
   0  -1  -8  251.02    1.99
   0  -1  -8  335.47    3.67
   0   1   9    3.79    0.63
   0  -1  -9    3.90    0.42
   0  -1  -9    5.36    0.68
   0   1  10   29.69    1.43
   0  -1 -10   32.99    1.43
   0   1  11    0.16    0.56
   0  -1 -11    0.63    0.45
   0   1  12    3.12    0.80
   0  -1 -12    4.60    0.79
   0   1  13    1.42    0.80
   0  -1 -13    2.93    0.75
   0   1  14    5.24    1.06
   0  -1 -14    5.57    0.94
   0   1  15    0.91    0.79
   0  -1 -15    2.10    0.75
   0   1  16   -0.25    0.78
   0  -1 -16    1.13    0.68
   0   1  17    0.55    0.78
   0  -1 -17    0.30    0.65
   0   2 -17    0.04    0.65
   0  -2  17    1.76    1.00
   0   2 -16    0.37    0.64
   0  -2  16   -0.12    0.82
   0   2 -15    0.03    0.56
   0  -2  15   -0.15    0.80
   0   2 -14    1.39    0.65
   0  -2  14    1.47    0.89
   0   2 -13  127.18    3.02
   0  -2  13  127.74    3.32
   0   2 -12   16.49    1.27
   0  -2  12   15.20    1.54
   0   2 -11   36.37    1.53
   0  -2  11   35.77    1.72
   0   2 -10   16.30    1.05
   0  -2  10   16.99    1.23
   0   2  -9   46.94    1.49
   0  -2   9   53.22    1.73
   0   2  -8  121.43    2.14
   0  -2   8  132.84    2.41
   0   2  -7   17.64    0.85
   0  -2   7   19.78    1.01
   0   2  -6    1.27    0.30
   0  -2   6    1.31    0.34
   0   2  -5   46.44    1.04
   0  -2   5   53.49    1.23
   0   2  -4    4.53    0.35
   0  -2   4    5.70    0.45
   0   2  -3   11.06    0.41
   0  -2   3   14.02    0.55
   0   2  -2  148.08    1.09
   0  -2   2  194.75    1.19
   0  -2   2  217.26    1.69
   0   2  -1    3.15    0.15
   0   2  -1    3.07    0.23
   0  -2   1    3.18    0.22
   0   2   0  348.16    1.23
   0   2   0  713.77    2.54
   0  -2   0  447.52    1.99
   0   2   1    2.31    0.16
   0   2   1    4.50    0.31
   0   2   2  114.75    1.17
   0   2   2  221.95    1.72
   0  -2  -2  121.75    1.19
   0   2   3    8.62    0.42
   0   2   3   16.25    0.61
   0  -2  -3    8.81    0.40
   0   2   4    3.56    0.37
   0   2   4    5.65    0.50
   0  -2  -4    3.32    0.30
   0   2   5   38.69    1.04
   0   2   5   58.14    1.30
   0  -2  -5   36.44    0.79
   0   2   6    0.97    0.30
   0   2   6    0.60    0.34
   0  -2  -6    0.97    0.22
   0   2   7   12.32    0.86
   0   2   7   19.22    1.01
   0  -2  -7   13.14    0.59
   0   2   8  120.70    2.33
   0  -2  -8   99.11    1.45
   0   2   9   43.83    1.61
   0  -2  -9   40.70    1.00
   0   2  10   14.43    1.17
   0  -2 -10   15.28    1.08
   0   2  11   33.40    1.66
   0  -2 -11   35.31    1.60
   0   2  12   14.67    1.49
   0  -2 -12   20.93    1.42
   0   2  13  118.49    3.18
   0  -2 -13  133.07    3.21
   0   2  14    1.51    0.85
   0  -2 -14    1.81    0.74
   0   2  15   -0.15    0.70
   0  -2 -15    0.23    0.60
   0   2  16    1.94    0.89
   0  -2 -16    2.24    0.78
   0   2  17    1.66    0.90
   0  -2 -17    0.18    0.64
   0   3 -16    6.14    1.09
   0  -3  16    5.66    1.26
   0   3 -15    3.83    0.86
   0  -3  15    4.02    1.09
   0   3 -14    1.69    0.67
   0  -3  14    1.23    0.90
   0   3 -13    5.35    0.87
   0  -3  13    6.07    1.16
   0   3 -12   36.22    1.68
   0  -3  12   43.32    2.11
   0   3 -11    7.14    0.85
   0  -3  11    7.09    1.00
   0   3 -10    7.49    0.86
   0  -3  10    7.68    0.93
   0   3  -9   14.86    0.93
   0  -3   9   15.14    1.15
   0   3  -8  219.15    2.84
   0  -3   8  261.05    3.40
   0   3  -7   87.80    1.69
   0  -3   7   99.65    2.03
   0   3  -6  207.75    2.33
   0  -3   6  258.27    2.93
   0   3  -5  185.65    1.99
   0  -3   5  200.05    1.41
   0  -3   5  235.61    2.59
   0   3  -4   64.37    1.05
   0  -3   4   74.77    1.36
   0   3  -3  261.09    1.79
   0  -3   3  316.28    1.86
   0  -3   3  345.83    2.63
   0   3  -2  518.60    2.09
   0  -3   2  587.76    2.61
   0   3  -1  531.94    1.79
   0   3  -1  548.43    2.81
   0  -3   1  556.40    2.63
   0   3   0    0.61    0.10
   0   3   0    0.94    0.20
   0  -3   0    0.65    0.16
   0   3   1  326.62    1.76
   0   3   1  691.62    3.18
   0  -3  -1  386.81    2.39
   0   3   2  333.21    2.11
   0   3   2  699.69    3.47
   0  -3  -2  376.15    2.44
   0   3   3  193.32    1.86
   0   3   3  361.94    2.70
   0  -3  -3  201.94    1.88
   0   3   4   52.02    1.11
   0   3   4   87.86    1.50
   0  -3  -4   53.33    1.04
   0   3   5  154.07    2.07
   0   3   5  234.32    2.59
   0  -3  -5  151.12    1.76
   0   3   6  176.43    2.41
   0   3   6  244.43    2.86
   0  -3  -6  174.43    1.96
   0   3   7   74.16    1.73
   0   3   7   90.35    1.96
   0  -3  -7   72.09    1.35
   0   3   8  185.61    2.85
   0   3   8  208.69    3.06
   0  -3  -8  188.09    2.18
   0   3   9   14.05    1.12
   0  -3  -9   13.44    0.72
   0   3  10    6.93    0.89
   0  -3 -10    6.98    0.64
   0   3  11    5.31    0.85
   0  -3 -11    7.08    0.91
   0   3  12   35.88    1.91
   0  -3 -12   38.31    1.81
   0   3  13    4.76    1.00
   0  -3 -13    5.17    0.90
   0   3  14    1.39    0.79
   0  -3 -14    2.48    0.79
   0   3  15    4.87    1.05
   0  -3 -15    5.62    1.02
   0   3  16    5.50    1.19
   0  -3 -16    5.05    1.04
   0   4 -16    6.47    1.04
   0  -4  16    6.90    1.32
   0   4 -15    0.89    0.63
   0  -4  15   -0.12    0.87
   0   4 -14   32.47    1.80
   0  -4  14   35.48    2.28
   0   4 -13   -1.36    0.48
   0  -4  13   -1.28    0.74
   0   4 -12    7.38    0.93
   0  -4  12    7.53    1.15
   0   4 -11   24.17    1.35
   0  -4  11   31.64    1.84
   0   4 -10    8.94    0.87
   0  -4  10   12.56    1.32
   0   4  -9   32.50    1.24
   0  -4   9   37.41    1.60
   0   4  -8    1.31    0.35
   0  -4   8    1.76    0.52
   0   4  -7    8.47    0.65
   0  -4   7   13.32    0.97
   0   4  -6   11.47    0.65
   0  -4   6   11.31    0.52
   0  -4   6   14.38    0.90
   0   4  -5   30.01    0.85
   0  -4   5   41.87    1.21
   0   4  -4   45.62    0.90
   0  -4   4   58.40    0.97
   0  -4   4   67.68    1.41
   0   4  -3   18.25    0.52
   0  -4   3   22.03    0.64
   0   4  -2  236.38    1.49
   0   4  -2  216.67    2.13
   0  -4   2  245.63    2.01
   0   4  -1  190.14    1.23
   0   4  -1  229.11    2.13
   0  -4   1  210.10    1.91
   0   4   0 3629.65   12.44
   0   4   0 7358.66   25.95
   0  -4   0 4721.79   19.00
   0   4   1  123.41    1.21
   0   4   1  268.99    2.31
   0  -4  -1  151.87    1.73
   0   4   2  136.06    1.46
   0   4   2  292.84    2.51
   0  -4  -2  159.03    1.83
   0   4   3   13.19    0.56
   0   4   3   25.10    0.89
   0  -4  -3   13.62    0.63
   0   4   4   35.74    0.97
   0   4   4   66.79    1.43
   0  -4  -4   39.58    1.02
   0   4   5   23.72    0.90
   0   4   5   37.16    1.21
   0  -4  -5   25.66    0.87
   0   4   6    8.16    0.70
   0   4   6   14.08    1.00
   0  -4  -6   10.12    0.67
   0   4   7    7.75    0.74
   0   4   7   12.54    1.04
   0  -4  -7    8.66    0.65
   0   4   8    1.46    0.42
   0   4   8    0.49    0.46
   0  -4  -8    1.20    0.34
   0   4   9   28.46    1.35
   0   4   9   29.21    1.45
   0  -4  -9   30.42    1.08
   0   4  10    7.68    0.93
   0  -4 -10    8.09    0.75
   0   4  11   22.51    1.58
   0   4  12    7.93    1.12
   0  -4 -12    8.19    1.04
   0   4  13    0.83    0.75
   0  -4 -13   -0.44    0.53
   0   4  14   33.82    2.21
   0  -4 -14   37.12    2.03
   0   4  15    1.43    0.85
   0  -4 -15    1.16    0.71
   0   4  16    6.79    1.27
   0  -4 -16    7.69    1.21
   0   5 -16    4.11    0.89
   0  -5  16    3.64    1.15
   0   5 -15   -0.14    0.55
   0  -5  15    0.57    0.91
   0   5 -14    3.44    0.79
   0  -5  14    4.41    1.11
   0   5 -13   45.92    1.95
   0  -5  13   54.68    2.48
   0   5 -12   38.23    1.71
   0  -5  12   54.83    2.40
   0   5 -11  152.99    2.88
   0  -5  11  197.49    3.74
   0   5 -10    2.14    0.50
   0  -5  10    2.36    0.67
   0   5  -9   11.17    0.86
   0  -5   9   14.42    1.23
   0   5  -8    0.23    0.29
   0  -5   8    0.10    0.26
   0  -5   8    0.11    0.42
   0   5  -7   17.65    0.83
   0  -5   7   18.72    0.70
   0  -5   7   24.58    1.23
   0   5  -6  108.35    1.68
   0  -5   6   64.91    1.09
   0  -5   6  141.79    2.40
   0   5  -5   35.66    0.91
   0  -5   5   43.10    0.97
   0  -5   5   49.18    1.41
   0   5  -4   55.92    1.00
   0  -5   4   64.73    1.17
   0   5  -3   16.67    0.52
   0   5  -3   15.68    0.75
   0  -5   3   18.42    0.71
   0   5  -2  338.38    1.88
   0   5  -2  335.98    2.93
   0  -5   2  363.77    2.76
   0   5  -1    7.31    0.31
   0   5  -1   12.59    0.67
   0  -5   1    8.35    0.56
   0   5   0   -0.01    0.10
   0  -5   0   -0.22    0.22
   0   5   1    6.75    0.35
   0   5   1   12.93    0.74
   0  -5  -1    6.71    0.57
   0   5   2  206.33    1.90
   0   5   2  453.52    3.48
   0  -5  -2  250.33    2.55
   0   5   3   10.57    0.55
   0   5   3   21.60    0.97
   0  -5  -3   12.09    0.70
   0   5   4   38.49    1.05
   0   5   4   70.82    1.58
   0  -5  -4   42.07    1.16
   0   5   5   25.96    0.97
   0   5   5   42.29    1.39
   0  -5  -5   29.37    1.02
   0   5   6   89.65    1.84
   0   5   6  118.28    2.25
   0  -5  -6   93.63    1.76
   0   5   7   13.82    0.91
   0   5   7   18.34    1.21
   0  -5  -7   15.03    0.86
   0   5   8    0.20    0.34
   0  -5  -8    0.27    0.33
   0   5   9   10.01    1.00
   0   5   9   11.91    1.20
   0  -5  -9   11.73    0.85
   0   5  10    1.13    0.55
   0   5  10    1.23    0.60
   0  -5 -10    1.61    0.49
   0   5  11  139.55    3.23
   0   5  12   38.94    2.13
   0  -5 -12   48.72    2.11
   0   5  13   45.24    2.39
   0  -5 -13   47.84    2.21
   0   5  14    5.21    1.08
   0  -5 -14    3.78    0.91
   0   5  15    0.71    0.82
   0  -5 -15    0.50    0.71
   0   5  16    1.50    0.95
   0  -5 -16    4.04    1.02
   0  -6  16    0.25    0.91
   0   6 -15    0.08    0.74
   0  -6  15    0.45    0.94
   0   6 -14   91.19    2.67
   0  -6  14  123.98    3.63
   0   6 -13   -0.23    0.53
   0  -6  13    0.78    0.86
   0   6 -12   88.06    2.37
   0  -6  12  117.24    3.23
   0   6 -11    4.31    0.71
   0  -6  11    5.88    1.02
   0   6 -10    0.89    0.42
   0  -6  10    1.12    0.65
   0   6  -9   11.77    0.87
   0  -6   9   18.13    1.39
   0   6  -8   21.30    1.00
   0  -6   8   31.51    1.53
   0   6  -7   31.94    1.05
   0  -6   7   46.73    1.65
   0   6  -6    1.17    0.30
   0  -6   6    1.24    0.34
   0  -6   6    2.39    0.53
   0   6  -5  150.40    1.79
   0  -6   5  188.65    2.13
   0   6  -4   15.24    0.57
   0   6  -4   12.37    0.80
   0  -6   4   18.70    0.83
   0   6  -3  853.37    3.42
   0   6  -3  809.50    5.10
   0  -6   3  957.26    4.86
   0   6  -2  463.38    2.35
   0   6  -2  561.31    4.12
   0  -6   2  527.30    3.68
   0   6  -1  195.08    1.53
   0   6  -1  366.18    3.32
   0  -6   1  292.20    2.82
   0   6   0  820.49    3.27
   0   6   0 1681.26    6.89
   0  -6   0 1139.48    5.62
   0   6   1  184.26    1.72
   0   6   1  404.38    3.48
   0  -6  -1  242.51    2.70
   0   6   2  306.43    2.44
   0   6   2  647.20    4.45
   0  -6  -2  385.57    3.45
   0   6   3  526.22    3.52
   0   6   3 1102.10    5.98
   0  -6  -3  637.70    4.50
   0   6   4    9.78    0.63
   0   6   4   18.65    1.08
   0  -6  -4    9.65    0.76
   0   6   5  111.50    1.95
   0   6   5  173.82    2.69
   0  -6  -5  126.41    2.14
   0   6   6    1.30    0.37
   0  -6  -6    0.95    0.38
   0   6   7   26.23    1.19
   0   6   7   29.88    1.43
   0  -6  -7   28.55    1.19
   0   6   8   18.73    1.15
   0   6   8   21.08    1.39
   0  -6  -8   19.80    1.08
   0   6   9   11.08    1.02
   0   6   9   12.56    1.32
   0  -6  -9   11.65    0.97
   0   6  10    0.97    0.52
   0   6  10   -0.05    0.61
   0  -6 -10    0.01    0.45
   0   6  11    4.12    0.93
   0  -6 -11    3.96    0.70
   0   6  12   81.77    2.81
   0   6  13    0.05    0.78
   0  -6 -13    0.74    0.67
   0   6  14   92.56    3.19
   0  -6 -14  105.65    3.22
   0   6  15    0.07    0.80
   0  -6 -15    0.04    0.64
   0   6  16   -0.16    0.78
   0  -6 -16    0.33    0.72
   0  -7  15    1.36    0.94
   0  -7  14    8.14    1.35
   0  -7  13   15.36    1.86
   0   7 -12   27.49    1.60
   0  -7  12   34.00    2.21
   0   7 -11   -0.26    0.41
   0  -7  11   -0.33    0.71
   0   7 -10    8.61    0.89
   0  -7  10   13.53    1.49
   0   7  -9    0.67    0.38
   0  -7   9    0.64    0.61
   0   7  -8    0.52    0.33
   0  -7   8    0.95    0.56
   0   7  -7   24.71    0.95
   0  -7   7   29.25    1.05
   0  -7   7   35.65    1.58
   0   7  -6  152.81    1.98
   0   7  -6  151.00    2.69
   0  -7   6  178.32    2.25
   0   7  -5    0.40    0.23
   0   7  -5   -0.01    0.30
   0  -7   5   -0.26    0.30
   0   7  -4   46.40    0.94
   0   7  -4   46.66    1.45
   0  -7   4   50.07    1.31
   0   7  -3   38.83    0.79
   0   7  -3   42.54    1.35
   0  -7   3   45.85    1.27
   0   7  -2   50.14    0.86
   0   7  -2   64.39    1.62
   0  -7   2   61.80    1.51
   0   7  -1  334.42    2.14
   0   7  -1  633.85    4.65
   0  -7   1  488.02    3.96
   0   7   0   -0.05    0.15
   0  -7   0   -0.18    0.30
   0   7   1  320.70    2.41
   0   7   1  694.23    4.90
   0  -7  -1  425.58    3.85
   0   7   2   35.58    0.94
   0   7   2   79.51    1.84
   0  -7  -2   44.73    1.43
   0   7   3   24.53    0.86
   0   7   3   51.62    1.60
   0  -7  -3   31.86    1.24
   0   7   4   27.07    0.97
   0   7   4   52.56    1.64
   0  -7  -4   36.25    1.31
   0   7   5    0.10    0.25
   0   7   5   -0.78    0.44
   0  -7  -5    0.52    0.37
   0   7   6  108.76    2.13
   0   7   6  121.99    2.52
   0  -7  -6  123.89    2.33
   0   7   7   19.86    1.12
   0   7   7   20.35    1.42
   0  -7  -7   21.90    1.19
   0   7   8    0.34    0.40
   0   7   8    1.61    0.61
   0  -7  -8    0.03    0.46
   0   7   9    1.05    0.49
   0   7   9   -0.12    0.57
   0  -7  -9   -0.05    0.48
   0   7  10    8.34    1.00
   0   7  10    7.82    1.08
   0  -7 -10    8.58    1.04
   0   7  11    0.07    0.56
   0   7  11   -0.94    0.65
   0  -7 -11   -0.63    0.50
   0   7  12   23.60    1.96
   0   7  13   11.17    1.39
   0  -7 -13   10.55    1.27
   0   7  14    5.40    1.15
   0  -7 -14    8.19    1.20
   0   7  15   -0.12    0.83
   0  -7 -15    1.31    0.78
   0  -8  15    0.31    0.87
   0  -8  14   17.71    2.07
   0  -8  13    3.87    1.11
   0  -8  12    0.37    0.89
   0  -8  11    2.10    0.94
   0  -8  10   46.37    2.21
   0  -8   9   38.80    1.94
   0   8  -8    1.56    0.41
   0   8  -7    0.65    0.31
   0   8  -7    1.04    0.48
   0  -8   7    0.83    0.44
   0   8  -6    6.08    0.57
   0   8  -6    6.14    0.75
   0  -8   6    7.30    0.79
   0   8  -5   67.75    1.26
   0   8  -5   65.99    1.86
   0  -8   5   74.99    1.69
   0   8  -4  253.14    2.16
   0   8  -4  278.73    3.55
   0  -8   4  302.77    3.23
   0   8  -3    0.14    0.19
   0   8  -3    0.30    0.38
   0  -8   3    0.40    0.38
   0   8  -2   74.61    1.09
   0   8  -2  129.07    2.35
   0  -8   2  115.10    2.13
   0   8  -1    0.31    0.18
   0   8  -1   -0.20    0.40
   0  -8   1    0.07    0.35
   0   8   0   23.21    0.70
   0   8   0   57.84    1.68
   0  -8   0   32.85    1.27
   0   8   1    0.07    0.16
   0   8   1   -0.29    0.48
   0  -8  -1   -0.56    0.34
   0   8   2   68.73    1.32
   0   8   2  146.94    2.56
   0  -8  -2   86.56    1.98
   0   8   3    0.29    0.23
   0   8   3   -0.22    0.53
   0  -8  -3   -0.45    0.31
   0   8   4  167.57    2.35
   0   8   4  310.61    3.81
   0  -8  -4  204.00    3.04
   0   8   5   43.75    1.35
   0   8   5   55.96    1.88
   0  -8  -5   53.11    1.71
   0   8   6    3.78    0.56
   0   8   6    4.46    0.80
   0  -8  -6    5.32    0.72
   0   8   7    0.94    0.42
   0   8   7    0.61    0.59
   0  -8  -7    0.08    0.49
   0   8   8    0.33    0.45
   0   8   8    1.02    0.65
   0  -8  -8    0.87    0.53
   0   8   9   19.67    1.32
   0   8   9   19.99    1.65
   0  -8  -9   22.41    1.39
   0   8  10   27.20    1.66
   0   8  10   27.41    1.95
   0  -8 -10   28.06    1.58
   0   8  11    0.79    0.70
   0   8  11    1.86    0.87
   0  -8 -11    1.99    0.70
   0   8  12    0.89    0.85
   0   8  13    2.50    0.97
   0  -8 -13    2.69    0.83
   0   8  14    9.62    1.36
   0  -8 -14   13.63    1.64
   0   8  15    0.71    0.91
   0  -8 -15    0.44    0.74
   0  -9  14    4.95    1.21
   0  -9  13    8.51    1.36
   0  -9  12    3.38    1.06
   0   9  -9   88.04    2.66
   0   9  -8   91.26    2.54
   0   9  -7  137.64    2.95
   0  -9   7  158.61    2.50
   0   9  -6    0.42    0.44
   0  -9   6    0.00    0.41
   0   9  -5   10.91    1.02
   0  -9   5   14.04    1.01
   0   9  -4    1.86    0.30
   0   9  -4    2.11    0.59
   0  -9   4    2.32    0.55
   0   9  -3    0.68    0.23
   0   9  -3    0.72    0.49
   0  -9   3    0.18    0.42
   0   9  -2  138.01    1.54
   0   9  -2  249.56    3.44
   0  -9   2  218.32    3.07
   0   9  -1    2.39    0.31
   0   9  -1    4.35    0.71
   0  -9   1    3.27    0.61
   0   9   0    0.10    0.18
   0   9   0   -0.52    0.56
   0  -9   0   -1.04    0.38
   0   9   1    2.48    0.35
   0   9   1    5.38    0.86
   0  -9  -1    3.26    0.61
   0   9   2  131.23    1.88
   0   9   2  271.54    3.67
   0  -9  -2  169.96    2.88
   0   9   3    0.26    0.25
   0   9   3    0.45    0.63
   0  -9  -3    1.01    0.49
   0   9   4    1.27    0.37
   0   9   4    1.61    0.70
   0  -9  -4    1.54    0.55
   0   9   5    7.72    0.76
   0   9   5   10.45    1.26
   0  -9  -5    8.74    1.04
   0   9   6   -0.15    0.30
   0   9   6   -0.22    0.57
   0  -9  -6    0.07    0.46
   0   9   7   94.54    2.25
   0   9   7   97.20    2.66
   0  -9  -7  117.20    2.66
   0   9   8   67.03    2.05
   0   9   8   70.85    2.44
   0  -9  -8   77.39    2.28
   0   9   9   66.55    2.22
   0   9   9   67.38    2.55
   0  -9  -9   77.19    2.35
   0   9  10   -0.46    0.59
   0   9  10    1.28    0.80
   0  -9 -10   -0.08    0.59
   0   9  11   11.12    1.30
   0   9  11    9.24    1.32
   0  -9 -11    9.99    1.15
   0   9  12    2.80    0.98
   0   9  13    5.77    1.17
   0  -9 -13    7.53    1.13
   0   9  14    2.54    1.01
   0  -9 -14    3.64    0.95
   0  10 -11    3.67    0.95
   0  10 -10   22.35    1.80
   0  10  -9   36.56    2.01
   0  10  -8    5.95    0.98
   0  10  -7    2.01    0.67
   0 -10   7    2.51    0.63
   0  10  -6   18.81    1.45
   0 -10   6   20.49    1.24
   0  10  -5   10.33    1.15
   0 -10   5   11.73    1.04
   0  10  -4   85.77    2.35
   0 -10   4   91.20    2.16
   0  10  -3   34.68    1.62
   0 -10   3   34.57    1.47
   0  10  -2   35.76    1.64
   0 -10   2   33.74    1.49
   0  10  -1   44.62    1.79
   0 -10   1   33.12    1.53
   0  10   0   59.29    1.20
   0  10   0  128.69    2.77
   0 -10   0   81.46    2.20
   0  10   1   23.23    0.86
   0  10   1   48.80    1.90
   0 -10  -1   28.77    1.50
   0  10   2   19.54    0.85
   0  10   2   41.16    1.84
   0 -10  -2   26.92    1.45
   0  10   3   19.96    0.91
   0  10   3   37.75    1.73
   0 -10  -3   26.15    1.45
   0  10   4   53.19    1.49
   0  10   4   67.45    2.22
   0 -10  -4   64.45    2.06
   0  10   5    7.16    0.76
   0  10   5    7.09    1.01
   0 -10  -5    8.27    0.98
   0  10   6   11.15    0.97
   0  10   6   13.62    1.53
   0 -10  -6   12.18    1.27
   0  10   7    0.80    0.48
   0  10   7    0.75    0.75
   0 -10  -7    1.69    0.65
   0  10   8    4.75    0.79
   0  10   8    2.67    0.87
   0 -10  -8    4.12    0.87
   0  10   9   26.00    1.56
   0  10   9   23.92    1.99
   0 -10  -9   34.08    1.83
   0  10  10   15.20    1.49
   0  10  10   13.00    1.42
   0 -10 -10   21.61    1.61
   0  10  11    4.82    0.97
   0  10  11    1.98    0.94
   0 -10 -11    4.64    0.94
   0  10  12    1.05    0.86
   0  10  13    1.35    0.89
   0 -10 -13    0.20    0.68
   0  10  14    0.83    0.87
   0  11 -13    3.74    1.05
   0  11 -12    0.22    0.76
   0  11 -11    7.04    1.17
   0  11 -10   63.74    2.59
   0  11  -9    9.90    1.24
   0  11  -8   61.81    2.40
   0  11  -7    1.30    0.67
   0 -11   7    2.44    1.08
   0  11  -6    3.44    0.80
   0 -11   6    5.10    0.79
   0  11  -5   85.09    2.54
   0 -11   5   90.14    2.26
   0  11  -4    0.37    0.64
   0 -11   4    1.05    0.57
   0  11  -3    0.42    0.67
   0 -11   3    1.34    0.61
   0  11  -2    7.83    1.01
   0 -11   2    6.62    0.86
   0  11  -1    0.27    0.75
   0 -11   1   -0.30    0.57
   0  11   0    0.50    0.72
   0 -11   0   -0.48    0.59
   0  11   1    0.42    0.75
   0 -11  -1   -1.02    0.59
   0  11   2    6.10    0.89
   0  11   2    8.95    1.12
   0 -11  -2    6.11    0.87
   0  11   3    1.08    0.37
   0  11   3    2.21    0.82
   0 -11  -3    1.41    0.64
   0  11   4    0.86    0.38
   0  11   4    0.93    0.79
   0 -11  -4    0.45    0.60
   0  11   5   48.51    1.57
   0  11   5   55.18    2.28
   0 -11  -5   61.02    2.17
   0  11   6    3.23    0.60
   0  11   6    1.30    0.80
   0 -11  -6    4.08    0.86
   0  11   7    1.11    0.57
   0  11   7    0.79    0.82
   0 -11  -7    2.11    0.76
   0  11   8   37.68    1.73
   0  11   8   36.06    2.18
   0 -11  -8   44.26    2.07
   0  11   9    7.76    1.04
   0  11   9    6.43    1.19
   0 -11  -9   12.01    1.46
   0  11  10   48.94    2.16
   0  11  10   49.29    2.55
   0 -11 -10   59.85    2.40
   0  11  11    5.18    1.00
   0  11  11    3.83    1.06
   0 -11 -11    3.97    0.94
   0  11  12    0.50    0.85
   0 -11 -12    0.00    0.72
   0  11  13    2.37    1.01
   0 -11 -13    3.45    0.91
   0  12 -12   22.01    2.05
   0  12 -11    3.75    1.00
   0  12 -10   21.30    1.88
   0  12  -9    4.82    1.06
   0  12  -8   25.35    1.91
   0  12  -7    0.64    0.74
   0  12  -6   -0.41    0.64
   0 -12   6   -1.16    0.53
   0  12  -5   -0.35    0.67
   0 -12   5   -0.38    0.60
   0  12  -4    0.56    0.76
   0 -12   4    1.38    0.71
   0  12  -3    5.32    1.04
   0 -12   3    2.97    0.82
   0  12  -2  136.90    3.21
   0 -12   2  116.96    2.84
   0  12  -1   19.50    1.79
   0 -12   1    9.18    1.12
   0  12   0  248.51    4.15
   0 -12   0  170.50    3.45
   0 -12  -1   10.07    1.20
   0  12   2  135.91    3.25
   0 -12  -2   98.81    2.77
   0  12   3    4.04    1.04
   0 -12  -3    6.04    1.01
   0  12   4    0.23    0.76
   0 -12  -4   -1.17    0.60
   0  12   5   -0.70    0.74
   0 -12  -5   -1.08    0.59
   0  12   6   -0.41    0.40
   0  12   6    0.61    0.78
   0 -12  -6   -0.04    0.67
   0  12   7    0.31    0.50
   0  12   7   -1.08    0.74
   0 -12  -7    0.42    0.67
   0  12   8   13.71    1.26
   0  12   8   11.51    1.36
   0 -12  -8   20.75    1.71
   0  12   9    3.93    0.85
   0  12   9    4.08    1.04
   0 -12  -9    4.65    1.00
   0  12  10   14.69    1.50
   0  12  10   13.79    1.60
   0 -12 -10   18.95    1.75
   0  12  11    3.15    1.04
   0 -12 -11    3.25    0.94
   0  12  12   11.47    1.50
   0  13 -11    5.40    1.19
   0  13 -10   -0.34    0.79
   0  13  -9    1.96    0.97
   0  13  -8    2.18    0.93
   0  13  -7   -0.65    0.82
   0  13  -6   -0.15    0.83
   0 -13   6    1.16    0.78
   0  13  -5   26.93    1.96
   0 -13   5   25.93    1.77
   0  13  -4   46.62    2.26
   0 -13   4   39.48    1.96
   0  13  -3   76.97    2.76
   0 -13   3   63.42    2.33
   0  13  -2    4.30    1.12
   0 -13   2    2.93    0.87
   0  13  -1   35.77    2.14
   0 -13   1   25.08    1.77
   0  13   0    0.25    0.95
   0 -13   0    0.50    0.74
   0  13   1   37.00    2.20
   0 -13  -1   26.44    1.87
   0  13   2    2.06    0.95
   0 -13  -2    1.87    0.83
   0  13   3   47.14    2.31
   0 -13  -3   54.60    2.33
   0  13   4   26.94    1.98
   0 -13  -4   33.26    2.01
   0  13   5   15.58    1.81
   0 -13  -5   17.87    1.73
   0  13   6    1.47    0.87
   0 -13  -6    0.49    0.76
   0  13   7    0.53    0.78
   0 -13  -7    0.34    0.74
   0  13   8    1.27    0.90
   0 -13  -8    3.02    0.93
   0  13   9    0.34    0.82
   0 -13  -9    2.14    0.90
   0  13  10   -1.16    0.93
   0  13  10   -0.61    0.85
   0 -13 -10   -0.52    0.72
   0  13  11    4.09    1.17
   0 -13 -11    6.14    1.17
   0  14 -10   11.11    1.49
   0  14  -9    2.61    1.05
   0  14  -8    0.10    0.90
   0  14  -7   15.27    1.87
   0  14  -6   49.06    2.62
   0 -14   6   39.60    2.16
   0  14  -5   85.40    3.11
   0 -14   5   75.46    2.61
   0  14  -4   79.13    2.91
   0 -14   4   70.20    2.52
   0  14  -3   89.43    3.02
   0 -14   3   82.76    2.71
   0  14  -2    4.87    1.23
   0 -14   2    2.13    0.90
   0  14  -1    5.32    1.26
   0 -14   1    3.68    1.01
   0  14   0    0.08    1.02
   0 -14   0   -0.46    0.78
   0  14   1    3.75    1.06
   0 -14  -1    2.06    0.93
   0  14   2    1.42    1.00
   0 -14  -2    1.76    0.93
   0  14   3   51.80    2.50
   0 -14  -3   66.75    2.69
   0  14   4   44.05    2.48
   0 -14  -4   55.70    2.56
   0  14   5   44.56    2.48
   0 -14  -5   56.48    2.58
   0  14   6   27.46    2.16
   0 -14  -6   31.46    2.13
   0  14   7    9.02    1.34
   0 -14  -7    9.96    1.36
   0  14   8    0.04    0.80
   0 -14  -8   -0.25    0.76
   0  14   9    0.94    1.02
   0 -14  -9    1.75    0.94
   0  14  10    6.97    1.35
   0 -14 -10    9.40    1.39
   0  15  -8    5.01    1.21
   0  15  -7    1.54    1.05
   0  15  -6    6.51    1.32
   0  15  -5    1.84    1.06
   0 -15   5   -0.29    0.80
   0  15  -4    0.23    1.00
   0 -15   4    0.49    0.86
   0  15  -3    3.64    1.21
   0 -15   3    4.01    1.04
   0  15  -2   -0.44    1.09
   0 -15   2   -0.34    0.78
   0  15  -1   41.34    2.54
   0 -15   1   30.94    2.11
   0  15   0    0.72    1.08
   0 -15   0   -0.37    0.85
   0  15   1   28.95    2.25
   0 -15  -1   27.82    2.13
   0  15   2   -0.30    0.94
   0 -15  -2    1.28    0.90
   0  15   3    2.52    1.08
   0 -15  -3    4.05    1.09
   0  15   4    0.41    0.89
   0 -15  -4    1.72    0.90
   0  15   5   -0.11    0.82
   0 -15  -5    0.37    0.83
   0  15   6    2.59    1.01
   0 -15  -6    3.30    1.04
   0  15   7    1.11    0.93
   0 -15  -7    1.23    0.93
   0  15   8    2.16    1.05
   0 -15  -8    3.48    1.11
   0  16  -7    0.46    1.08
   0  16  -6    0.67    1.04
   0  16  -5   25.39    2.35
   0 -16   5   22.17    2.03
   0  16  -4    4.72    1.32
   0 -16   4    6.53    1.26
   0  16  -3    9.15    1.51
   0 -16   3    8.83    1.38
   0  16  -2    0.35    1.12
   0 -16   2    0.40    0.89
   0  16  -1    9.17    1.54
   0 -16   1    6.23    1.26
   0  16   0    0.89    1.12
   0 -16   0    0.82    0.97
   0  16   1    4.60    1.26
   0 -16  -1    7.46    1.35
   0  16   2   -1.20    0.89
   0 -16  -2   -0.04    0.90
   0  16   3    3.93    1.19
   0 -16  -3    6.68    1.30
   0  16   4    1.95    1.05
   0 -16  -4    4.13    1.17
   0  16   5   10.95    1.49
   0 -16  -5   18.34    2.07
   0  16   6    0.49    0.94
   0 -16  -6    0.52    0.90
   0  17  -4    1.09    1.21
   0  17  -3    1.02    1.23
   0 -17   3    0.46    0.97
   0  17  -2    4.34    1.39
   0 -17   2    4.56    1.26
   0  17  -1    0.64    1.21
   0 -17   1    2.74    1.13
   0  17   0   -0.34    1.05
   0 -17   0   -0.79    0.89
   0  17   1    1.01    1.11
   0 -17  -1    1.72    1.08
   0  17   2    4.31    1.32
   0 -17  -2    2.91    1.16
   0  17   3    1.27    1.05
   0 -17  -3   -0.67    0.94
   0  17   4    1.36    1.06
   1  17   3    5.95    1.36
  -1 -17  -2    1.71    1.12
   1  17   2    2.10    1.08
  -1 -17  -1    0.71    1.04
   1  17   1    0.83    1.04
  -1 -17   0    4.98    1.26
   1  17   0    4.34    1.28
  -1 -17   1    7.29    1.42
   1  17  -1   10.00    1.61
  -1 -17   2    2.67    1.13
   1  17  -2    3.79    1.35
  -1 -17   3    2.09    1.05
   1  17  -3    2.36    1.31
   1  17  -4   -0.78    1.17
  -1 -16  -6    0.46    0.90
   1  16   6    0.19    0.89
  -1 -16  -5    9.25    1.43
   1  16   5    6.43    1.32
  -1 -16  -4    2.10    1.02
   1  16   4   -0.08    0.94
  -1 -16  -3    6.63    1.28
   1  16   3    4.83    1.27
  -1 -16  -2    1.71    1.05
   1  16   2    0.82    0.97
  -1 -16  -1    0.45    0.94
   1  16   1    0.98    1.04
  -1 -16   0    7.11    1.31
   1  16   0    6.33    1.34
  -1 -16   1   20.68    2.05
   1  16  -1   27.05    2.33
  -1 -16   2    4.15    1.13
   1  16  -2    3.47    1.28
  -1 -16   3   32.26    2.24
   1  16  -3   36.67    2.65
  -1 -16   4    4.62    1.11
   1  16  -4    5.10    1.41
  -1 -16   5    0.00    0.89
   1  16  -5   -0.30    1.04
   1  16  -6   46.67    2.80
   1  16  -7    1.71    1.15
  -1 -15  -8   -0.72    0.78
   1  15   8   -1.16    0.82
  -1 -15  -7   -0.18    0.83
   1  15   7   -1.19    0.85
  -1 -15  -6    8.25    1.34
   1  15   6    7.15    1.26
  -1 -15  -5    1.64    0.91
   1  15   5    1.41    0.95
  -1 -15  -4   -0.41    0.75
   1  15   4   -0.31    0.82
  -1 -15  -3    2.03    0.94
   1  15   3    0.55    0.90
  -1 -15  -2   37.67    2.29
   1  15   2   29.40    2.36
  -1 -15  -1   17.18    1.92
   1  15   1   14.24    1.68
  -1 -15   0   23.56    2.05
   1  15   0   26.34    2.31
  -1 -15   1   10.57    1.39
   1  15  -1   14.19    1.64
  -1 -15   2    2.74    0.98
   1  15  -2    3.57    1.24
  -1 -15   3   17.84    1.86
   1  15  -3   19.44    2.09
  -1 -15   4   -0.34    0.78
   1  15  -4    1.04    1.08
  -1 -15   5   75.89    2.76
   1  15  -5   78.91    3.06
   1  15  -6    1.51    1.08
   1  15  -7    2.55    1.13
   1  15  -8    1.43    1.04
   1  15  -9    0.14    1.00
   1  14  10   -1.15    0.94
  -1 -14  -9    9.97    1.41
   1  14   9    7.03    1.36
  -1 -14  -8    1.45    0.90
   1  14   8    1.08    0.95
  -1 -14  -7   -0.42    0.76
   1  14   7   -0.33    0.79
  -1 -14  -6    3.02    0.98
   1  14   6    2.24    1.00
  -1 -14  -5    8.40    1.26
   1  14   5    5.51    1.12
  -1 -14  -4    9.60    1.34
   1  14   4    6.63    1.23
  -1 -14  -3   38.96    2.21
   1  14   3   32.18    2.21
  -1 -14  -2    3.74    1.01
   1  14   2    1.56    1.00
  -1 -14  -1   29.13    2.10
   1  14   1   31.16    2.18
  -1 -14   0   68.58    2.65
   1  14   0   90.53    3.04
  -1 -14   1   20.97    1.86
   1  14  -1   24.57    2.17
  -1 -14   2   11.12    1.36
   1  14  -2   10.78    1.47
  -1 -14   3   16.67    1.73
   1  14  -3   21.00    1.99
  -1 -14   4   -0.04    0.79
   1  14  -4    2.46    1.11
  -1 -14   5   17.44    1.71
   1  14  -5   18.43    1.94
  -1 -14   6   18.12    1.76
   1  14  -6   20.16    2.03
   1  14  -7   10.16    1.42
   1  14  -8    2.46    1.05
   1  14  -9    0.78    0.95
   1  14 -10    0.41    0.91
  -1 -13 -11    3.07    1.00
   1  13  11    2.05    0.89
   1  13  11    2.84    1.13
  -1 -13 -10   15.65    1.86
   1  13  10   11.11    1.32
   1  13  10    9.96    1.51
  -1 -13  -9   -0.37    0.72
   1  13   9    0.75    0.64
   1  13   9   -0.74    0.82
  -1 -13  -8   -0.50    0.71
   1  13   8    0.22    0.59
   1  13   8   -1.38    0.75
  -1 -13  -7    3.11    0.93
   1  13   7    1.45    0.90
  -1 -13  -6    0.78    0.80
   1  13   6    1.17    0.85
  -1 -13  -5   23.98    1.83
   1  13   5   18.17    1.94
  -1 -13  -4   18.04    1.69
   1  13   4   14.20    1.57
  -1 -13  -3   10.03    1.28
   1  13   3   12.20    1.47
  -1 -13  -2    6.04    1.06
   1  13   2    6.45    1.21
  -1 -13  -1    2.78    0.91
   1  13   1    3.41    1.06
  -1 -13   0    0.55    0.75
   1  13   0    0.22    0.91
  -1 -13   1    4.49    1.01
   1  13  -1    6.64    1.24
  -1 -13   2    6.00    1.06
   1  13  -2    6.30    1.21
  -1 -13   3   -0.05    0.71
   1  13  -3   -0.82    0.87
  -1 -13   4   10.40    1.23
   1  13  -4    9.24    1.26
  -1 -13   5    4.49    0.94
   1  13  -5    4.26    1.05
  -1 -13   6    6.02    0.98
   1  13  -6    6.78    1.15
   1  13  -7   -0.04    0.79
   1  13  -8   33.21    2.22
   1  13  -9    1.21    0.90
   1  13 -10    9.02    1.38
   1  13 -11    8.92    1.32
  -1 -12 -12   21.81    1.94
   1  12  12   18.79    1.91
   1  12  12   20.41    2.33
  -1 -12 -11   11.75    1.43
   1  12  11   11.21    1.38
   1  12  11   10.82    1.49
  -1 -12 -10    8.06    1.19
   1  12  10    6.77    1.08
   1  12  10    7.65    1.34
  -1 -12  -9    1.65    0.82
   1  12   9    2.77    0.76
   1  12   9    0.78    0.89
  -1 -12  -8    4.20    0.94
   1  12   8    3.56    0.79
   1  12   8    2.93    0.97
  -1 -12  -7    1.87    0.82
   1  12   7    1.41    0.59
   1  12   7    0.85    0.87
  -1 -12  -6   13.79    1.54
   1  12   6   10.67    1.08
   1  12   6    7.83    1.16
  -1 -12  -5   -0.05    0.64
   1  12   5    0.98    0.46
   1  12   5    0.15    0.82
  -1 -12  -4   43.44    2.10
   1  12   4   34.75    1.42
   1  12   4   34.83    2.17
  -1 -12  -3   69.10    2.41
   1  12   3   61.42    2.41
  -1 -12  -2  179.32    3.59
   1  12   2  203.26    3.82
  -1 -12  -1   47.76    2.11
   1  12   1   76.29    2.63
  -1 -12   0  171.17    3.47
   1  12   0  263.23    4.28
  -1 -12   1   -1.13    0.64
   1  12  -1   -0.52    0.86
  -1 -12   2   19.10    1.58
   1  12  -2   22.96    1.87
  -1 -12   3    0.83    0.68
   1  12  -3   -0.57    0.75
  -1 -12   4    6.86    0.97
   1  12  -4    9.26    1.20
  -1 -12   5   37.39    1.75
   1  12  -5   35.89    1.96
  -1 -12   6    2.35    0.72
   1  12  -6    2.35    0.83
   1  12  -7    0.44    0.72
   1  12  -8    4.65    1.01
   1  12  -9   36.75    2.14
   1  12 -10   45.72    2.39
   1  12 -11   21.13    1.91
   1  12 -12    2.11    0.97
   1  11  13    3.53    1.16
  -1 -11 -12    2.35    0.90
   1  11  12    1.28    0.89
   1  11  12    3.30    1.06
  -1 -11 -11    4.72    1.01
   1  11  11    3.98    0.95
   1  11  11    3.26    1.06
  -1 -11 -10    1.13    0.75
   1  11  10    0.87    0.65
   1  11  10    1.50    0.91
  -1 -11  -9    0.57    0.68
   1  11   9    0.19    0.60
   1  11   9    1.20    0.87
  -1 -11  -8    2.24    0.79
   1  11   8    1.15    0.63
   1  11   8    2.25    0.95
  -1 -11  -7   17.68    1.57
   1  11   7   13.26    1.20
   1  11   7   14.56    1.75
  -1 -11  -6   -0.03    0.64
   1  11   6    0.35    0.42
   1  11   6   -1.04    0.70
  -1 -11  -5    4.92    0.87
   1  11   5    4.19    0.64
   1  11   5    3.77    0.94
  -1 -11  -4    8.66    1.05
   1  11   4    6.14    0.71
   1  11   4    8.95    1.20
  -1 -11  -3   39.84    1.80
   1  11   3   28.68    1.19
   1  11   3   45.21    1.99
  -1 -11  -2   37.29    1.75
   1  11   2   28.69    1.13
   1  11   2   52.92    2.14
  -1 -11  -1  150.72    3.11
   1  11   1  112.33    1.96
   1  11   1  245.55    3.89
  -1 -11   0   76.18    2.29
   1  11   0   61.72    2.28
   1  11   0  118.05    2.82
  -1 -11   1   12.97    1.36
   1  11  -1   19.54    1.65
  -1 -11   2   -0.53    0.52
   1  11  -2   -0.35    0.72
  -1 -11   3   15.62    1.24
   1  11  -3   16.40    1.45
  -1 -11   4   14.37    1.20
   1  11  -4   13.29    1.35
  -1 -11   5   -0.74    0.48
   1  11  -5   -0.35    0.60
  -1 -11   6    5.76    0.82
   1  11  -6    5.24    0.93
   1  11  -7    5.05    0.94
   1  11  -8  150.40    3.44
   1  11  -9   -0.04    0.61
   1  11 -10   26.48    1.96
   1  11 -11    8.77    1.32
   1  11 -12    5.16    1.13
   1  11 -13    7.98    1.24
   1  10  13   10.33    1.51
  -1 -10 -12    2.95    1.23
   1  10  12    0.40    0.76
   1  10  12    1.81    0.91
  -1 -10 -11   20.89    1.69
   1  10  11   17.31    1.57
   1  10  11   19.07    2.01
  -1 -10 -10   10.74    1.23
   1  10  10    7.11    1.04
   1  10  10    8.77    1.30
  -1 -10  -9    0.70    0.70
   1  10   9   -0.14    0.57
   1  10   9   -0.65    0.78
  -1 -10  -8   13.06    1.46
   1  10   8   12.73    1.26
   1  10   8   11.90    1.36
  -1 -10  -7    0.52    0.59
   1  10   7    0.31    0.45
   1  10   7    1.19    0.78
  -1 -10  -6   80.56    2.36
   1  10   6   67.41    1.94
   1  10   6   74.77    2.44
  -1 -10  -5    6.36    0.90
   1  10   5    3.36    0.57
   1  10   5    3.34    0.85
  -1 -10  -4    3.42    0.71
   1  10   4    3.04    0.52
   1  10   4    3.56    0.85
  -1 -10  -3    2.44    0.65
   1  10   3    1.68    0.42
   1  10   3    3.27    0.83
  -1 -10  -2    5.21    0.85
   1  10   2    4.11    0.52
   1  10   2    6.78    0.94
  -1 -10  -1   72.54    2.10
   1  10   1   56.90    1.38
   1  10   1  120.37    2.71
  -1 -10   0  210.71    3.34
   1  10   0  157.86    2.11
   1  10   0  347.31    4.31
  -1 -10   1  241.77    3.51
   1  10  -1  152.93    2.02
   1  10  -1  301.91    4.00
  -1 -10   2  119.09    2.51
   1  10  -2   66.88    1.35
   1  10  -2  136.44    2.80
  -1 -10   3    6.67    0.83
   1  10  -3    4.22    0.50
   1  10  -3    6.14    0.86
  -1 -10   4   50.80    1.69
   1  10  -4   50.23    1.87
  -1 -10   5    0.50    0.46
   1  10  -5    0.23    0.53
  -1 -10   6   11.54    1.06
   1  10  -6    9.55    1.15
  -1 -10   7    8.98    1.02
   1  10  -7    8.20    1.02
   1  10  -8    1.56    0.63
   1  10  -9   36.03    1.92
   1  10 -10   12.89    1.50
   1  10 -11    3.44    0.94
   1  10 -12   -0.60    0.65
   1   9  14    7.93    1.34
   1   9  13    0.29    0.82
   1   9  12    3.45    0.97
   1   9  12    1.23    0.91
  -1  -9 -11   11.19    1.21
   1   9  11    9.96    1.23
   1   9  11    8.09    1.23
  -1  -9 -10  131.35    3.04
   1   9  10  114.91    2.99
   1   9  10  120.16    3.36
  -1  -9  -9   95.63    2.62
   1   9   9   79.65    2.43
   1   9   9   84.54    2.77
  -1  -9  -8   88.61    2.44
   1   9   8   74.67    2.25
   1   9   8   80.14    2.58
  -1  -9  -7    0.78    0.53
   1   9   7    0.97    0.46
   1   9   7    0.15    0.64
  -1  -9  -6    1.21    0.53
   1   9   6    0.86    0.44
   1   9   6    0.42    0.60
  -1  -9  -5   30.60    1.46
   1   9   5   26.74    1.19
   1   9   5   32.31    1.66
  -1  -9  -4   25.58    1.34
   1   9   4   21.16    1.02
   1   9   4   31.00    1.65
  -1  -9  -3  384.22    4.35
   1   9   3  315.96    3.29
   1   9   3  566.62    5.27
  -1  -9  -2   14.43    1.08
   1   9   2   13.08    0.76
   1   9   2   25.72    1.46
  -1  -9  -1    1.94    0.55
   1   9   1    1.51    0.33
   1   9   1    2.89    0.72
  -1  -9   0  106.90    2.29
   1   9   0   80.40    1.46
   1   9   0  160.23    2.85
  -1  -9   1   -0.26    0.41
   1   9  -1    0.31    0.23
   1   9  -1   -0.29    0.53
  -1  -9   2    0.57    0.48
   1   9  -2    0.75    0.26
   1   9  -2    1.19    0.50
  -1  -9   3   20.75    1.15
   1   9  -3   13.04    0.65
   1   9  -3   20.34    1.26
  -1  -9   4   54.46    1.60
   1   9  -4   49.22    1.71
  -1  -9   5   80.64    1.87
   1   9  -5   74.30    2.09
  -1  -9   6    0.18    0.41
   1   9  -6    0.60    0.30
   1   9  -6    0.56    0.48
  -1  -9   7   49.11    1.51
   1   9  -7   47.26    1.54
   1   9  -7   38.40    1.68
   1   9  -8    3.15    0.71
   1   9  -9    9.22    1.11
  -1  -9  12    3.70    1.08
  -1  -9  13    1.00    0.94
  -1  -9  14   -1.01    0.82
   1   8  15   -0.07    0.91
   1   8  14    0.38    0.87
   1   8  13    0.46    0.85
   1   8  12    4.11    0.95
   1   8  12    4.15    1.04
  -1  -8 -11    3.32    0.80
   1   8  11    3.32    0.83
   1   8  11    2.84    0.95
  -1  -8 -10   -0.37    0.52
   1   8  10   -0.48    0.49
   1   8  10   -0.16    0.70
  -1  -8  -9    1.08    0.59
   1   8   9    0.50    0.49
   1   8   9    1.08    0.72
  -1  -8  -8   21.47    1.32
   1   8   8   20.08    1.27
   1   8   8   19.35    1.54
  -1  -8  -7   49.30    1.73
   1   8   7   45.46    1.62
   1   8   7   47.99    1.95
  -1  -8  -6   14.38    1.08
   1   8   6   13.98    0.98
   1   8   6   15.81    1.38
  -1  -8  -5   73.90    1.96
   1   8   5   63.04    1.66
   1   8   5   75.43    2.13
  -1  -8  -4   21.38    1.17
   1   8   4   20.08    0.95
   1   8   4   34.56    1.54
  -1  -8  -3   72.47    1.87
   1   8   3   56.14    1.39
   1   8   3  116.47    2.37
  -1  -8  -2  193.48    2.88
   1   8   2  158.58    2.13
   1   8   2  343.34    3.81
  -1  -8  -1    7.00    0.83
   1   8   1    5.81    0.52
   1   8   1   12.14    1.11
  -1  -8   0   34.19    1.30
   1   8   0   26.04    0.85
   1   8   0   53.78    1.65
  -1  -8   1  355.12    3.67
   1   8  -1  218.09    2.16
   1   8  -1  464.61    4.28
  -1  -8   2   27.24    1.16
   1   8  -2   16.33    0.67
   1   8  -2   31.32    1.31
  -1  -8   3   -0.08    0.34
   1   8  -3    0.15    0.19
   1   8  -3   -0.23    0.35
  -1  -8   4   12.74    0.89
   1   8  -4   10.01    0.87
  -1  -8   5   13.60    0.89
   1   8  -5   11.73    0.67
   1   8  -5   10.27    0.91
  -1  -8   6   11.81    0.85
   1   8  -6    8.92    0.65
   1   8  -6    9.75    0.97
  -1  -8   7    2.96    0.50
   1   8  -7    2.78    0.46
   1   8  -7    2.26    0.57
   1   8  -8   37.48    1.30
   1   8  -9    5.10    0.65
  -1  -8  10   -0.80    0.64
   1   8 -10    0.11    0.38
  -1  -8  11   76.89    2.76
  -1  -8  12    2.26    0.98
  -1  -8  13    0.50    0.95
  -1  -8  14    1.26    0.95
  -1  -8  15   -1.17    0.82
  -1  -7 -15    1.84    0.83
   1   7  15    1.36    0.95
  -1  -7 -14   -0.16    0.59
   1   7  14    0.00    0.78
   1   7  13    1.50    0.91
   1   7  12   70.61    2.55
   1   7  12   70.70    2.76
  -1  -7 -11    9.52    1.16
   1   7  11    7.16    1.02
   1   7  11    7.63    1.17
  -1  -7 -10    0.60    0.50
   1   7  10    0.68    0.57
   1   7  10    0.26    0.67
  -1  -7  -9    8.29    0.89
   1   7   9    8.59    1.04
   1   7   9    8.80    1.12
  -1  -7  -8   86.52    2.13
   1   7   8   80.63    2.17
   1   7   8   81.91    2.36
  -1  -7  -7    2.31    0.55
   1   7   7    2.69    0.56
   1   7   7    1.56    0.67
  -1  -7  -6   23.96    1.19
   1   7   6   24.46    1.15
   1   7   6   28.08    1.45
  -1  -7  -5    2.65    0.52
   1   7   5    1.76    0.41
   1   7   5    2.09    0.61
  -1  -7  -4   15.53    0.94
   1   7   4   13.07    0.78
   1   7   4   22.25    1.24
  -1  -7  -3   14.86    0.91
   1   7   3   12.73    0.71
   1   7   3   24.58    1.21
  -1  -7  -2  401.88    3.86
   1   7   2  328.28    2.91
   1   7   2  708.45    5.05
  -1  -7  -1  153.49    2.39
   1   7   1  125.65    1.71
   1   7   1  281.24    3.17
  -1  -7   0  209.97    2.69
   1   7   0  158.10    1.80
   1   7   0  324.80    3.34
  -1  -7   1   23.53    1.08
   1   7  -1   15.09    0.63
   1   7  -1   30.98    1.26
  -1  -7   2  512.40    4.00
   1   7  -2  329.20    2.48
   1   7  -2  545.65    4.34
  -1  -7   3   90.65    1.72
   1   7  -3   59.00    1.12
   1   7  -3   59.97    1.60
  -1  -7   4    0.27    0.33
   1   7  -4    0.03    0.18
   1   7  -4    0.50    0.33
  -1  -7   5   -0.10    0.29
   1   7  -5   -0.07    0.20
   1   7  -5   -0.01    0.29
  -1  -7   6    0.65    0.38
   1   7  -6    1.28    0.33
   1   7  -6    1.41    0.44
  -1  -7   7   33.07    1.06
   1   7  -7   25.25    1.01
  -1  -7   8    0.44    0.48
   1   7  -8    0.05    0.31
  -1  -7   9   89.32    2.47
   1   7  -9   73.32    1.84
  -1  -7  10   25.13    1.73
   1   7 -10   17.74    1.11
  -1  -7  11   84.11    2.73
   1   7 -11   61.75    1.92
  -1  -7  12    1.99    0.91
   1   7 -12    2.29    0.64
  -1  -7  13   94.67    3.11
   1   7 -13   69.36    2.26
  -1  -7  14   18.55    1.95
  -1  -7  15   13.72    1.68
  -1  -6 -15    6.56    1.12
   1   6  15    5.48    1.19
  -1  -6 -14   -0.35    0.60
   1   6  14    0.89    0.82
   1   6  13   31.17    2.24
   1   6  12    2.16    0.76
   1   6  12    1.28    0.86
  -1  -6 -11    1.04    0.59
   1   6  11    0.71    0.61
   1   6  11    1.12    0.79
  -1  -6 -10    5.23    0.75
   1   6  10    4.79    0.78
   1   6  10    4.83    0.93
  -1  -6  -9    0.61    0.44
   1   6   9    0.85    0.48
   1   6   9    1.27    0.64
  -1  -6  -8   49.55    1.57
   1   6   8   48.99    1.71
   1   6   8   48.57    1.90
  -1  -6  -7    0.12    0.33
   1   6   7    0.15    0.33
   1   6   7    0.01    0.44
  -1  -6  -6  178.85    2.65
   1   6   6  164.23    2.61
   1   6   6  197.94    3.03
  -1  -6  -5  114.53    2.09
   1   6   5  106.17    1.98
   1   6   5  150.22    2.54
  -1  -6  -4   27.99    1.13
   1   6   4   26.21    0.98
   1   6   4   51.34    1.54
  -1  -6  -3    2.91    0.50
   1   6   3    2.13    0.35
   1   6   3    4.45    0.61
  -1  -6  -2    2.74    0.46
   1   6   2    2.44    0.34
   1   6   2    5.16    0.61
  -1  -6  -1    0.80    0.34
   1   6   1    0.76    0.23
   1   6   1    2.50    0.48
  -1  -6   0  110.89    1.84
   1   6   0   86.86    1.27
   1   6   0  188.87    2.39
  -1  -6   1  128.70    1.92
   1   6  -1   85.88    1.23
   1   6  -1  143.57    2.07
  -1  -6   2  354.73    3.04
   1   6  -2  213.41    1.91
   1   6  -2  324.93    3.11
  -1  -6   3  360.16    2.99
   1   6  -3  229.85    2.05
   1   6  -3  311.46    3.14
  -1  -6   4   84.20    1.49
   1   6  -4   66.25    1.21
   1   6  -4   67.19    1.58
  -1  -6   5   -0.48    0.25
   1   6  -5    0.38    0.23
   1   6  -5    0.01    0.27
  -1  -6   6   89.62    1.43
  -1  -6   6   96.02    2.09
   1   6  -6   68.83    1.42
  -1  -6   7   14.52    0.63
  -1  -6   7   49.82    1.64
   1   6  -7   37.74    1.19
  -1  -6   8   24.47    1.32
   1   6  -8   19.99    0.98
  -1  -6   9   11.73    1.16
   1   6  -9    8.20    0.80
  -1  -6  10    0.25    0.59
   1   6 -10    0.18    0.38
  -1  -6  11    2.76    0.80
   1   6 -11    2.86    0.63
  -1  -6  12   24.75    1.95
   1   6 -12   15.61    1.32
  -1  -6  13   24.26    2.13
   1   6 -13   17.50    1.42
  -1  -6  14   19.71    2.06
   1   6 -14   12.31    1.36
  -1  -6  15    5.38    1.23
   1   6 -15    6.59    1.02
  -1  -6  16    0.89    0.97
   1   6 -16   -0.40    0.56
  -1  -5 -16    1.12    0.75
   1   5  16    0.05    0.85
  -1  -5 -15    5.31    1.05
   1   5  15    5.76    1.16
  -1  -5 -14    0.57    0.70
   1   5  14    1.02    0.80
   1   5  13    2.47    0.93
   1   5  12    0.80    0.65
   1   5  12   -0.37    0.72
   1   5  11    8.32    1.05
   1   5  11    9.44    1.17
  -1  -5 -10   57.72    1.65
   1   5  10   55.23    1.96
   1   5  10   59.03    2.17
  -1  -5  -9    1.16    0.44
   1   5   9    0.78    0.45
   1   5   9    0.48    0.57
  -1  -5  -8  147.64    2.37
   1   5   8  149.58    2.76
   1   5   8  161.00    2.96
  -1  -5  -7   79.44    1.72
   1   5   7   79.26    1.91
   1   5   7   87.91    2.13
  -1  -5  -6    0.01    0.26
   1   5   6    0.05    0.26
   1   5   6   -0.52    0.37
  -1  -5  -5   -0.22    0.27
   1   5   5   -0.07    0.23
   1   5   5   -0.60    0.38
  -1  -5  -4  193.85    2.43
   1   5   4  185.73    2.33
   1   5   4  347.80    3.37
  -1  -5  -3  147.49    2.07
   1   5   3  137.11    1.86
   1   5   3  286.49    2.91
  -1  -5  -2   87.07    1.57
   1   5   2   76.82    1.28
   1   5   2  173.52    2.24
  -1  -5  -1  242.33    2.48
   1   5   1  206.02    1.92
   1   5   1  436.25    3.26
  -1  -5   0  790.74    4.31
   1   5   0  653.40    3.19
   1   5   0 1176.19    5.21
  -1  -5   1  393.78    2.96
   1   5  -1  306.08    2.11
   1   5  -1  507.79    3.47
  -1  -5   2  615.92    3.59
   1   5  -2  396.47    2.44
   1   5  -2  459.33    3.36
  -1  -5   3    3.96    0.45
   1   5  -3    2.78    0.31
   1   5  -3    2.48    0.38
  -1  -5   4   16.30    0.64
   1   5  -4   11.35    0.55
   1   5  -4   11.65    0.74
  -1  -5   5    6.51    0.50
  -1  -5   5    6.45    0.67
   1   5  -5    6.41    0.50
  -1  -5   6   32.97    1.24
   1   5  -6   25.93    0.93
  -1  -5   7  275.40    1.99
  -1  -5   7  282.09    3.47
   1   5  -7  228.62    2.70
  -1  -5   8    0.42    0.42
   1   5  -8    1.26    0.37
  -1  -5   9    8.42    1.04
   1   5  -9    6.25    0.74
  -1  -5  10    2.47    0.65
   1   5 -10    2.54    0.55
  -1  -5  11  142.50    3.15
   1   5 -11  130.35    2.71
  -1  -5  12   13.06    1.57
   1   5 -12    8.17    1.00
  -1  -5  13  232.39    4.41
   1   5 -13  198.58    3.70
  -1  -5  14    4.99    1.19
   1   5 -14    3.25    0.79
  -1  -5  15    2.48    1.00
   1   5 -15    1.64    0.70
  -1  -5  16    3.66    1.15
   1   5 -16    2.63    0.79
  -1  -4 -16    1.91    0.82
   1   4  16    1.62    0.93
  -1  -4 -15    0.05    0.60
   1   4  15   -0.37    0.75
  -1  -4 -14   -0.35    0.60
   1   4  14    0.97    0.82
  -1  -4 -13   35.88    1.95
   1   4  13   31.21    2.11
   1   4  12    2.82    0.86
   1   4  11    0.82    0.59
   1   4  11    2.06    0.75
  -1  -4 -10    0.34    0.34
   1   4  10    0.67    0.49
   1   4  10    0.35    0.55
  -1  -4  -9    0.75    0.34
   1   4   9    0.78    0.45
   1   4   9    1.20    0.55
  -1  -4  -8    0.29    0.26
   1   4   8    0.34    0.34
   1   4   8   -1.19    0.42
  -1  -4  -7  112.28    1.88
   1   4   7  120.30    2.28
   1   4   7  138.81    2.51
  -1  -4  -6   38.94    1.15
   1   4   6   42.20    1.31
   1   4   6   54.93    1.60
  -1  -4  -5    1.23    0.30
   1   4   5    1.20    0.31
   1   4   5    0.98    0.41
  -1  -4  -4  264.94    2.58
   1   4   4  275.66    2.71
   1   4   4  487.31    3.71
  -1  -4  -3    4.35    0.44
   1   4   3    4.64    0.41
   1   4   3    9.33    0.70
  -1  -4  -2   72.29    1.30
   1   4   2   67.98    1.15
   1   4   2  148.40    1.83
  -1  -4  -1  538.90    3.33
   1   4   1  478.01    2.73
   1   4   1 1082.55    4.56
  -1  -4   0  131.11    1.61
   1   4   0  112.17    1.24
   1   4   0  244.11    2.14
  -1  -4   1 1186.48    4.54
   1   4  -1  926.41    3.40
   1   4  -1 1110.04    4.56
  -1  -4   2  242.35    1.99
   1   4  -2  165.28    1.50
   1   4  -2  182.11    1.91
  -1  -4   3  133.19    1.43
   1   4  -3  100.20    1.27
   1   4  -3   99.60    1.51
  -1  -4   4    0.26    0.18
  -1  -4   4    0.22    0.20
   1   4  -4    0.15    0.16
  -1  -4   5  330.27    3.12
   1   4  -5  296.93    2.59
  -1  -4   6    1.95    0.26
  -1  -4   6    1.57    0.38
   1   4  -6    1.57    0.33
  -1  -4   7  205.05    2.85
   1   4  -7  193.33    2.48
  -1  -4   8   24.65    1.23
   1   4  -8   23.40    1.02
  -1  -4   9    5.27    0.72
   1   4  -9    4.23    0.56
  -1  -4  10   20.94    1.36
   1   4 -10   19.05    1.12
  -1  -4  11    5.99    0.90
   1   4 -11    5.32    0.72
  -1  -4  12    7.31    1.09
   1   4 -12    5.72    0.80
  -1  -4  13   10.93    1.38
   1   4 -13   12.40    1.31
  -1  -4  14    1.57    0.97
   1   4 -14    1.95    0.70
  -1  -4  15   33.19    2.35
   1   4 -15   31.32    1.86
  -1  -4  16    0.68    0.97
   1   4 -16    0.26    0.61
  -1  -3 -16    0.18    0.65
   1   3  16    0.00    0.78
  -1  -3 -15   -0.08    0.55
   1   3  15    0.74    0.82
  -1  -3 -14   13.75    1.50
   1   3  14   11.61    1.42
  -1  -3 -13   43.22    2.06
   1   3  13   42.13    2.22
   1   3  12   -0.18    0.64
   1   3  11    6.83    0.93
   1   3  11   11.68    1.34
  -1  -3 -10   61.69    1.45
   1   3  10   68.53    2.09
   1   3  10   75.57    2.25
  -1  -3  -9   27.82    1.00
   1   3   9   29.40    1.36
   1   3   9   30.67    1.47
  -1  -3  -8   -0.19    0.19
   1   3   8   -0.10    0.31
   1   3   8   -0.80    0.35
  -1  -3  -7   28.24    0.93
   1   3   7   31.19    1.23
   1   3   7   35.83    1.38
  -1  -3  -6   85.46    1.47
   1   3   6   96.25    1.87
   1   3   6  138.23    2.26
  -1  -3  -5    1.31    0.27
   1   3   5    1.53    0.31
   1   3   5    1.75    0.41
  -1  -3  -4   43.06    0.98
   1   3   4   45.44    1.09
   1   3   4   77.76    1.47
  -1  -3  -3   11.72    0.53
   1   3   3   11.76    0.55
   1   3   3   24.47    0.82
  -1  -3  -2  115.42    1.43
   1   3   2  113.60    1.38
   1   3   2  239.85    2.07
  -1  -3  -1  858.24    3.68
   1   3   1  797.00    3.25
   1   3   1 1761.72    5.10
  -1  -3   0  281.87    2.02
   1   3   0  255.57    1.69
   1   3   0  516.15    2.65
  -1  -3   1  414.45    2.32
   1   3  -1  287.97    1.75
   1   3  -1  327.56    2.14
  -1  -3   2   18.49    0.52
   1   3  -2   12.39    0.42
   1   3  -2   12.52    0.49
  -1  -3   3  356.14    1.92
  -1  -3   3  331.73    2.50
   1   3  -3  279.93    2.03
  -1  -3   4    0.25    0.10
  -1  -3   4    1.11    0.25
   1   3  -4    1.12    0.22
  -1  -3   5    0.27    0.20
   1   3  -5    0.57    0.22
  -1  -3   6  178.06    2.37
   1   3  -6  166.97    2.14
  -1  -3   7   40.71    1.32
   1   3  -7   35.85    1.13
   1   3  -8   -0.10    0.26
  -1  -3   9    0.01    0.41
   1   3  -9    0.20    0.30
  -1  -3  10   39.28    1.65
   1   3 -10   35.47    1.42
  -1  -3  11   14.73    1.36
   1   3 -11   12.88    1.08
  -1  -3  12   43.38    2.07
   1   3 -12   41.24    1.76
  -1  -3  13   -0.25    0.74
   1   3 -13   -0.63    0.48
  -1  -3  14    5.50    1.19
   1   3 -14    5.10    0.90
  -1  -3  15    9.80    1.38
   1   3 -15    9.29    1.15
  -1  -3  16    5.93    1.28
   1   3 -16    5.87    1.01
  -1  -3  17    0.59    0.91
   1   3 -17    1.30    0.72
  -1  -2 -16    0.76    0.70
   1   2  16    0.74    0.85
  -1  -2 -15    1.58    0.72
   1   2  15    0.59    0.80
  -1  -2 -14   14.52    1.46
   1   2  14   13.45    1.47
  -1  -2 -13    3.26    0.80
   1   2  13    1.73    0.82
  -1  -2 -12   24.76    1.56
   1   2  12   20.10    1.72
   1   2  11   13.27    1.32
  -1  -2 -10    2.36    0.40
   1   2  10    3.00    0.61
   1   2  10    2.62    0.63
  -1  -2  -9   28.70    0.91
   1   2   9   32.40    1.39
   1   2   9   38.09    1.60
  -1  -2  -8   13.42    0.67
   1   2   8   16.14    0.98
   1   2   8   19.50    1.16
  -1  -2  -7   25.89    0.83
   1   2   7   30.96    1.19
   1   2   7   36.77    1.32
  -1  -2  -6   23.77    0.75
   1   2   6   28.58    1.05
   1   2   6   36.00    1.19
  -1  -2  -5   70.18    1.16
   1   2   5   81.77    1.53
   1   2   5  118.61    1.84
  -1  -2  -4  360.78    2.46
   1   2   4  396.52    3.00
   1   2   4  621.69    3.74
  -1  -2  -3 1035.87    3.93
   1   2   3 1050.82    4.38
   1   2   3 1903.28    5.84
  -1  -2  -2    9.37    0.40
   1   2   2   10.27    0.42
   1   2   2   18.10    0.57
  -1  -2  -1 1753.23    6.93
   1   2   1 1632.23    8.17
   1   2   1 3485.71   12.55
  -1  -2   0  169.07    1.32
   1   2   0  154.26    1.17
   1   2   0  203.89    1.36
  -1  -2   1 1178.57    3.19
   1   2  -1  833.19    3.97
   1   2  -1  964.79    5.48
  -1  -2   2   22.46    0.44
  -1  -2   2   20.64    0.53
   1   2  -2   17.90    0.46
  -1  -2   3 1278.17    4.42
   1   2  -3 1183.25    4.62
  -1  -2   4   63.78    1.15
   1   2  -4   61.32    1.08
  -1  -2   5   69.22    1.32
   1   2  -5   67.35    1.26
  -1  -2   6  109.51    1.83
   1   2  -6  111.87    1.76
  -1  -2   7    5.48    0.60
   1   2  -7    4.68    0.55
   1   2  -8    2.13    0.41
  -1  -2   9  119.52    2.40
   1   2  -9  109.92    2.21
  -1  -2  10   10.27    1.05
   1   2 -10   11.49    0.93
  -1  -2  11   24.02    1.47
   1   2 -11   21.92    1.28
  -1  -2  12   78.98    2.50
   1   2 -12   80.14    2.32
  -1  -2  13    5.81    1.00
   1   2 -13    5.53    0.89
  -1  -2  14   13.27    1.43
   1   2 -14   13.45    1.36
  -1  -2  15   21.91    2.03
   1   2 -15   25.17    1.71
  -1  -2  16   -0.45    0.82
   1   2 -16    0.10    0.56
  -1  -2  17    0.68    0.90
   1   2 -17    0.59    0.71
  -1  -1 -16    8.38    1.21
   1   1  16    6.03    1.20
  -1  -1 -15   -0.14    0.55
   1   1  15   -0.55    0.74
  -1  -1 -14    5.85    0.94
   1   1  14    6.04    1.12
  -1  -1 -13   10.18    1.26
   1   1  13    6.68    1.11
  -1  -1 -12   63.26    2.17
   1   1  12   56.40    2.26
  -1  -1 -11   16.10    1.20
   1   1  11   16.07    1.46
   1   1  10   24.39    1.43
  -1  -1  -9   83.40    1.35
   1   1   9  101.27    2.24
   1   1   9  110.81    2.40
  -1  -1  -8    0.46    0.22
   1   1   8    0.45    0.37
   1   1   8    0.82    0.42
  -1  -1  -7   13.45    0.57
   1   1   7   16.70    0.90
   1   1   7   19.28    1.01
  -1  -1  -6   12.73    0.52
   1   1   6   15.89    0.82
   1   1   6   21.35    0.97
  -1  -1  -5   41.32    0.80
   1   1   5   46.41    1.15
   1   1   5   64.88    1.35
  -1  -1  -4   44.01    0.78
   1   1   4   47.09    1.02
   1   1   4   70.63    1.26
  -1  -1  -3  248.25    1.69
   1   1   3  244.64    2.02
   1   1   3  395.12    2.54
   1   1   2    7.27    0.34
   1   1   2   12.78    0.44
   1   1   1 1151.54    5.12
   1   1   1 1281.53    6.47
   1   1   1 2728.69    8.74
   1   1   0  115.93    0.89
   1   1   0  128.34    0.93
   1   1   0  146.99    0.82
  -1  -1   1 1618.00    6.23
   1   1  -1 1295.17    4.80
   1   1  -1 1299.63    5.73
  -1  -1   2  139.69    1.12
   1   1  -2  129.25    1.15
  -1  -1   3    5.81    0.33
   1   1  -3    5.88    0.34
  -1  -1   4    6.89    0.44
   1   1  -4    7.37    0.42
  -1  -1   5  140.10    1.80
   1   1  -5  142.51    1.81
  -1  -1   6  284.01    2.82
   1   1  -6  292.07    2.84
  -1  -1   7  437.34    3.81
   1   1  -7  457.26    3.85
  -1  -1   8   45.62    1.46
   1   1  -8   25.98    1.09
  -1  -1   9    3.06    0.60
   1   1  -9    2.71    0.48
  -1  -1  10   54.04    1.81
   1   1 -10   56.96    1.76
  -1  -1  11    4.73    0.76
   1   1 -11    4.17    0.70
  -1  -1  12   55.58    2.17
   1   1 -12   59.63    2.05
  -1  -1  13   -0.03    0.60
   1   1 -13    0.04    0.52
  -1  -1  14   -0.41    0.71
   1   1 -14   -0.04    0.55
  -1  -1  15   -1.19    0.71
   1   1 -15    0.34    0.61
  -1  -1  16    1.81    0.94
   1   1 -16    3.08    0.86
  -1  -1  17   -0.35    0.82
   1   1 -17   -0.74    0.53
  -1   0 -16    0.37    0.60
   1   0  16   -1.15    0.71
  -1   0 -15   -0.20    0.55
   1   0  15   -0.33    0.72
  -1   0 -14   -0.20    0.56
   1   0  14   -0.97    0.71
  -1   0 -13    0.14    0.50
   1   0  13   -0.29    0.70
  -1   0 -12    0.03    0.45
   1   0  12   -0.25    0.59
  -1   0 -11    0.01    0.40
   1   0  11   -0.46    0.49
  -1   0 -10    0.15    0.37
   1   0  10   -0.15    0.46
  -1   0  -9   -0.26    0.16
   1   0   9   -0.53    0.42
  -1   0  -8   -0.19    0.15
   1   0   8   -0.55    0.31
   1   0   8    0.03    0.38
  -1   0  -7   -0.22    0.14
   1   0   7    0.01    0.27
   1   0   7   -0.05    0.31
   1   0   6    0.07    0.22
   1   0   6    0.03    0.26
   1   0   5    0.15    0.12
   1   0   5   -0.07    0.18
   1   0   5   -0.05    0.19
   1   0   4    0.30    0.12
   1   0   4    0.16    0.15
   1   0   4   -0.07    0.16
   1   0   3    0.08    0.10
   1   0   3    0.03    0.11
   1   0   3   -0.22    0.14
   1   0   2    0.11    0.08
   1   0   2    0.00    0.08
   1   0   2    0.08    0.11
   1   0   1    2.82    0.16
   1   0   1    2.48    0.16
   1   0   1    4.09    0.19
   1   0   0    0.25    0.05
   1   0   0    0.41    0.05
  -1   0   1    0.16    0.04
   1   0  -1    0.19    0.05
   1   0  -1    0.16    0.05
   1   0  -1    0.10    0.05
  -1   0   2    0.08    0.08
   1   0  -2    0.22    0.05
   1   0  -2    0.03    0.08
  -1   0   3    0.30    0.12
   1   0  -3    0.04    0.11
  -1   0   4    0.12    0.16
   1   0  -4    0.44    0.16
  -1   0   5   -0.11    0.16
   1   0  -5    0.07    0.18
   1   0  -6    0.04    0.22
   1   0  -7   -0.07    0.25
  -1   0   8   -0.05    0.31
   1   0  -8    0.05    0.30
   1   0  -9   -0.40    0.31
  -1   0  10    0.14    0.41
   1   0 -10   -0.12    0.34
  -1   0  11    0.37    0.46
   1   0 -11   -0.78    0.35
  -1   0  12   -0.49    0.50
   1   0 -12   -0.34    0.42
  -1   0  13   -0.07    0.60
   1   0 -13   -0.22    0.52
  -1   0  14   -1.15    0.64
   1   0 -14   -0.11    0.53
  -1   0  15   -0.89    0.70
   1   0 -15    0.48    0.59
  -1   0  16   -1.49    0.64
   1   0 -16   -0.14    0.55
  -1   0  17    0.11    0.76
   1   0 -17   -0.27    0.63
  -1   1 -16    6.78    1.06
   1  -1  16    6.25    1.23
  -1   1 -15    0.12    0.53
   1  -1  15   -0.61    0.75
  -1   1 -14    7.27    1.04
   1  -1  14    4.80    1.08
  -1   1 -13    8.65    1.04
   1  -1  13    8.06    1.17
  -1   1 -12   63.92    2.13
   1  -1  12   63.10    2.40
  -1   1 -11   16.30    1.17
   1  -1  11   15.73    1.47
  -1   1 -10   26.67    1.28
   1  -1  10   25.02    1.46
  -1   1  -9   86.15    1.16
  -1   1  -9  121.45    2.36
   1  -1   9  116.60    2.47
  -1   1  -8    0.87    0.35
   1  -1   8    0.83    0.42
   1  -1   7   11.96    0.48
   1  -1   7   21.58    1.08
   1  -1   6   11.06    0.41
   1  -1   6   17.56    0.80
   1  -1   6   22.10    0.97
   1  -1   5   49.26    1.11
   1  -1   5   66.18    1.36
   1  -1   4   26.56    0.53
   1  -1   4   51.68    1.01
   1  -1   4   69.78    1.26
   1  -1   3  348.35    1.75
   1  -1   3  275.05    1.94
   1  -1   3  391.75    2.55
   1  -1   2   11.69    0.34
   1  -1   2    8.28    0.30
   1  -1   2   12.86    0.44
   1  -1   1 2234.34    7.11
   1  -1   1 1466.93    5.01
   1  -1   1 2446.59    8.70
  -1   1   0  162.03    0.91
   1  -1   0  201.30    1.17
  -1   1   1 2525.43    8.68
   1  -1  -1 1737.74    7.09
   1  -1  -1 1516.35    6.13
  -1   1   2  192.02    1.34
   1  -1  -2  153.56    1.06
   1  -1  -2  139.41    1.17
  -1   1   3    6.11    0.37
   1  -1  -3    6.14    0.27
   1  -1  -3    6.73    0.37
  -1   1   4    9.18    0.50
   1  -1  -4    8.24    0.31
   1  -1  -4    8.16    0.45
  -1   1   5  160.27    1.94
   1  -1  -5  140.16    1.19
   1  -1  -5  147.83    1.90
  -1   1   6  330.56    3.06
   1  -1  -6  281.01    1.76
   1  -1  -6  294.86    2.92
  -1   1   7  502.52    4.09
   1  -1  -7  441.20    2.29
   1  -1  -7  459.60    3.96
  -1   1   8   40.15    1.41
   1  -1  -8   27.24    0.68
   1  -1  -8   27.30    1.16
  -1   1   9    2.81    0.57
   1  -1  -9    2.39    0.53
  -1   1  10   53.08    1.79
   1  -1 -10   56.14    1.77
  -1   1  11    4.54    0.75
   1  -1 -11    4.72    0.72
  -1   1  12   56.48    2.17
   1  -1 -12   61.87    2.11
  -1   1  13   -0.15    0.59
   1  -1 -13   -0.12    0.50
  -1   1  14   -0.76    0.64
   1  -1 -14    0.48    0.60
  -1   1  15   -0.42    0.68
   1  -1 -15    0.18    0.59
  -1   1  16    2.10    0.93
   1  -1 -16    2.07    0.78
  -1   1  17    0.53    0.80
   1  -1 -17    0.15    0.65
  -1   2 -16    0.26    0.60
   1  -2  16   -0.15    0.89
  -1   2 -15    0.89    0.63
   1  -2  15    0.56    0.89
  -1   2 -14   14.82    1.42
   1  -2  14   10.83    1.38
  -1   2 -13    3.02    0.75
   1  -2  13    2.46    0.93
  -1   2 -12   25.54    1.50
   1  -2  12   27.39    1.83
  -1   2 -11   13.52    1.12
   1  -2  11   13.15    1.36
  -1   2 -10    3.14    0.59
   1  -2  10    1.94    0.61
  -1   2  -9   42.89    1.45
   1  -2   9   45.10    1.68
  -1   2  -8   20.44    1.00
   1  -2   8   22.07    1.19
  -1   2  -7   37.14    1.17
   1  -2   7   32.09    0.70
   1  -2   7   42.24    1.42
  -1   2  -6   33.92    1.02
   1  -2   6   33.53    0.70
   1  -2   6   40.80    1.27
   1  -2   5  128.12    1.91
   1  -2   4  500.00    2.33
   1  -2   4  644.95    3.83
   1  -2   3 1761.88    4.27
   1  -2   3 1896.40    5.88
   1  -2   2   17.19    0.45
   1  -2   2   14.69    0.37
   1  -2   2   18.80    0.57
   1  -2   1 3207.74   11.02
  -1   2   0  315.48    1.75
   1  -2   0  253.10    1.62
  -1   2   1 1813.96    6.74
   1  -2  -1 1189.97    3.57
   1  -2  -1 1115.46    4.04
  -1   2   2   32.25    0.68
   1  -2  -2   21.39    0.53
  -1   2   3 1822.76    5.36
   1  -2  -3 1289.58    4.92
  -1   2   4   85.10    1.35
   1  -2  -4   62.99    0.94
  -1   2   5   86.55    1.50
   1  -2  -5   65.14    1.01
   1  -2  -5   71.45    1.36
  -1   2   6  129.65    2.01
   1  -2  -6  109.06    1.34
   1  -2  -6  116.38    1.90
  -1   2   7    5.03    0.60
   1  -2  -7    4.76    0.41
   1  -2  -7    5.10    0.60
   1  -2  -8    2.74    0.34
   1  -2  -8    2.22    0.46
  -1   2   9  107.97    2.32
   1  -2  -9  111.38    1.50
   1  -2  -9  117.22    2.37
  -1   2  10   10.83    1.12
   1  -2 -10   11.39    0.98
  -1   2  11   17.60    1.36
   1  -2 -11   20.31    1.30
  -1   2  12   72.93    2.39
   1  -2 -12   82.78    2.44
  -1   2  13    5.65    0.97
   1  -2 -13    6.92    0.97
  -1   2  14   10.45    1.27
   1  -2 -14   14.04    1.42
  -1   2  15   24.31    1.99
   1  -2 -15   23.37    1.73
  -1   2  16    0.46    0.78
   1  -2 -16   -0.20    0.55
  -1   2  17    1.28    0.83
   1  -2 -17    0.20    0.64
  -1   3 -16   -0.08    0.61
   1  -3  16    0.34    0.91
  -1   3 -15    0.11    0.56
   1  -3  15   -0.03    0.89
  -1   3 -14   12.13    1.32
   1  -3  14   12.24    1.56
  -1   3 -13   44.62    1.95
  -1   3 -12    1.21    0.57
   1  -3  12    1.32    0.78
  -1   3 -11    9.41    1.02
   1  -3  11   11.72    1.42
  -1   3 -10   80.41    2.02
   1  -3  10   91.98    2.46
  -1   3  -9   35.33    1.31
   1  -3   9   39.45    1.66
  -1   3  -8    0.11    0.27
   1  -3   8   -0.65    0.37
  -1   3  -7   37.37    1.15
   1  -3   7   38.66    0.80
   1  -3   7   47.04    1.51
  -1   3  -6  121.84    1.80
   1  -3   6   89.78    1.15
   1  -3   6  155.53    2.37
  -1   3  -5    1.80    0.29
   1  -3   5    1.43    0.23
   1  -3   5    1.94    0.37
  -1   3  -4   62.74    1.02
   1  -3   4   73.87    1.04
   1  -3   4   83.41    1.50
  -1   3  -3   18.08    0.49
   1  -3   3   21.68    0.60
   1  -3   3   23.33    0.76
  -1   3  -2  189.56    1.12
   1  -3   2  219.95    1.75
   1  -3   2  252.41    2.16
  -1   3  -1 1389.11    6.28
   1  -3   1 1525.32    4.61
  -1   3   0  516.54    2.71
   1  -3   0  395.80    2.40
  -1   3   1  319.85    1.50
  -1   3   1  599.05    2.95
   1  -3  -1  399.81    2.47
  -1   3   2   12.29    0.42
  -1   3   2   23.98    0.72
   1  -3  -2   15.72    0.56
  -1   3   3  259.77    2.06
  -1   3   3  461.21    2.99
   1  -3  -3  306.33    2.29
  -1   3   4    1.00    0.22
  -1   3   4    1.98    0.34
   1  -3  -4    0.76    0.22
  -1   3   5    0.23    0.20
   1  -3  -5    0.48    0.22
  -1   3   6  222.91    2.70
   1  -3  -6  163.32    1.86
  -1   3   7   46.36    1.43
   1  -3  -7   35.66    0.97
   1  -3  -7   38.94    1.28
   1  -3  -8    0.33    0.23
   1  -3  -8    0.12    0.30
  -1   3   9   -0.53    0.38
   1  -3  -9    0.46    0.29
   1  -3  -9    0.50    0.35
  -1   3  10   32.39    1.53
   1  -3 -10   37.97    1.09
   1  -3 -10   36.22    1.53
  -1   3  11    8.79    1.01
   1  -3 -11   12.55    1.12
  -1   3  12   37.53    1.95
   1  -3 -12   44.49    1.91
  -1   3  13   -0.55    0.63
   1  -3 -13   -0.08    0.52
  -1   3  14    5.96    1.09
   1  -3 -14    6.62    1.04
  -1   3  15    8.19    1.20
   1  -3 -15   12.71    1.49
  -1   3  16    4.97    1.11
   1  -3 -16    4.57    1.00
  -1   3  17    1.77    0.93
   1  -3 -17    1.34    0.78
  -1   4 -16    0.94    0.68
   1  -4  16    2.02    1.08
  -1   4 -15   -0.50    0.55
   1  -4  15   -1.49    0.79
  -1   4 -14    0.34    0.60
   1  -4  14    0.45    0.90
  -1   4 -13   31.64    1.69
   1  -4  13   39.50    2.35
  -1   4 -12    1.99    0.64
   1  -4  12    2.74    0.90
  -1   4 -11    1.09    0.50
   1  -4  11    2.03    0.78
  -1   4 -10    0.65    0.40
   1  -4  10    0.74    0.60
  -1   4  -9    1.30    0.41
   1  -4   9    0.60    0.57
  -1   4  -8    0.03    0.26
   1  -4   8   -0.76    0.38
  -1   4  -7  146.77    2.13
   1  -4   7  147.95    1.61
   1  -4   7  190.20    2.88
  -1   4  -6   55.74    1.23
   1  -4   6   73.45    1.75
  -1   4  -5    1.31    0.26
   1  -4   5    1.65    0.30
   1  -4   5    1.69    0.40
  -1   4  -4  388.30    2.41
   1  -4   4  470.21    2.84
   1  -4   4  524.56    3.87
  -1   4  -3    7.01    0.33
   1  -4   3    9.24    0.50
   1  -4   3   10.11    0.64
  -1   4  -2  109.63    0.83
  -1   4  -2  113.68    1.60
   1  -4   2  130.48    1.56
  -1   4  -1  901.19    4.22
   1  -4   1  920.41    4.09
  -1   4   0  234.58    2.13
   1  -4   0  176.62    1.86
  -1   4   1 1040.52    2.97
  -1   4   1 1991.04    6.15
   1  -4  -1 1287.57    5.03
  -1   4   2  162.70    1.46
  -1   4   2  319.18    2.61
   1  -4  -2  199.24    2.06
  -1   4   3   89.47    1.27
  -1   4   3  170.56    2.02
   1  -4  -3  107.53    1.57
  -1   4   4    0.08    0.16
  -1   4   4    0.22    0.29
   1  -4  -4   -0.35    0.19
  -1   4   5  271.53    2.73
  -1   4   5  441.71    3.67
   1  -4  -5  305.33    2.73
  -1   4   6    1.43    0.33
  -1   4   6    1.49    0.44
   1  -4  -6    1.49    0.34
  -1   4   7  207.42    2.92
   1  -4  -7  194.72    2.31
  -1   4   8   21.32    1.24
   1  -4  -8   24.05    0.93
  -1   4   9    4.64    0.68
   1  -4  -9    4.98    0.56
   1  -4  -9    4.07    0.60
  -1   4  10   16.52    1.28
   1  -4 -10   20.10    0.95
   1  -4 -10   16.85    1.16
  -1   4  11    6.81    0.97
   1  -4 -11    7.64    0.94
  -1   4  12    7.38    1.09
   1  -4 -12    7.41    1.01
  -1   4  13    9.47    1.19
   1  -4 -13   12.36    1.39
  -1   4  14    2.65    0.87
   1  -4 -14    2.40    0.79
  -1   4  15   29.40    2.11
   1  -4 -15   36.74    2.11
  -1   4  16    0.23    0.78
   1  -4 -16   -0.08    0.67
  -1   5 -16    1.13    0.93
   1  -5  16    3.08    1.12
  -1   5 -15    5.23    0.93
   1  -5  15    4.82    1.16
  -1   5 -14    0.07    0.57
   1  -5  14    0.78    0.94
  -1   5 -13    3.60    0.78
   1  -5  13    2.29    1.02
  -1   5 -12   -0.57    0.45
   1  -5  12    0.29    0.78
  -1   5 -11    9.73    1.02
   1  -5  11   16.51    1.65
  -1   5 -10   64.12    1.80
   1  -5  10   81.05    2.43
  -1   5  -9    1.00    0.38
   1  -5   9    0.76    0.59
  -1   5  -8  178.47    2.51
   1  -5   8  201.26    2.07
   1  -5   8  249.02    3.62
  -1   5  -7   98.58    1.73
   1  -5   7  137.12    2.56
  -1   5  -6    0.11    0.22
   1  -5   6    0.44    0.29
   1  -5   6   -0.19    0.35
  -1   5  -5    0.07    0.19
   1  -5   5   -0.29    0.23
   1  -5   5   -0.14    0.33
  -1   5  -4  284.45    2.03
   1  -5   4  327.86    2.66
   1  -5   4  386.06    3.55
  -1   5  -3  225.27    1.51
  -1   5  -3  224.30    2.55
   1  -5   3  252.35    2.36
  -1   5  -2  139.67    1.94
   1  -5   2  148.69    1.86
  -1   5  -1  388.80    3.12
   1  -5   1  335.88    2.78
  -1   5   0  713.42    2.14
  -1   5   0 1364.18    5.74
   1  -5   0 1000.76    4.86
  -1   5   1  333.74    1.86
  -1   5   1  679.45    4.09
   1  -5  -1  442.32    3.30
  -1   5   2  413.42    2.46
  -1   5   2  821.52    4.57
   1  -5  -2  511.21    3.62
  -1   5   3    2.46    0.30
  -1   5   3    6.38    0.68
   1  -5  -3    2.66    0.38
  -1   5   4   10.95    0.59
  -1   5   4   19.93    0.98
   1  -5  -4   12.20    0.72
  -1   5   5    5.50    0.53
  -1   5   5    9.11    0.85
   1  -5  -5    5.31    0.59
  -1   5   6   23.29    0.98
  -1   5   6   40.23    1.43
   1  -5  -6   28.29    1.04
  -1   5   7  212.24    2.91
  -1   5   7  258.83    3.37
   1  -5  -7  235.65    2.76
  -1   5   8    0.29    0.45
   1  -5  -8    1.15    0.37
  -1   5   9    5.33    0.79
   1  -5  -9    6.00    0.64
  -1   5  10    2.07    0.67
   1  -5 -10    3.41    0.56
   1  -5 -10    3.12    0.64
  -1   5  11  124.88    3.03
   1  -5 -11  137.94    3.04
  -1   5  12    8.55    1.11
   1  -5 -12    9.59    1.16
  -1   5  13  181.66    3.92
   1  -5 -13  213.34    4.13
  -1   5  14    3.55    0.97
   1  -5 -14    4.58    0.93
  -1   5  15    2.05    0.89
   1  -5 -15    1.96    0.82
  -1   5  16    2.77    1.00
   1  -5 -16    3.78    1.02
   1  -6  15    7.69    1.42
   1  -6  14    2.10    1.04
  -1   6 -13   31.35    1.65
   1  -6  13   43.59    2.43
  -1   6 -12    2.28    0.64
   1  -6  12    1.39    0.90
  -1   6 -11    2.43    0.60
   1  -6  11    1.53    0.79
  -1   6 -10    6.11    0.72
   1  -6  10    6.48    0.95
  -1   6  -9    1.13    0.40
   1  -6   9    1.17    0.61
  -1   6  -8   59.71    1.49
   1  -6   8   86.21    2.32
  -1   6  -7    0.50    0.27
   1  -6   7    0.27    0.34
   1  -6   7    0.63    0.49
  -1   6  -6  232.66    2.35
   1  -6   6  277.22    2.65
   1  -6   6  321.28    3.79
  -1   6  -5  161.26    1.75
   1  -6   5  193.63    2.25
  -1   6  -4   42.59    0.82
  -1   6  -4   40.45    1.30
   1  -6   4   47.74    1.20
  -1   6  -3    3.79    0.30
  -1   6  -3    3.60    0.48
   1  -6   3    5.02    0.53
  -1   6  -2    5.40    0.60
   1  -6   2    5.28    0.60
  -1   6  -1    5.72    0.59
   1  -6   1    1.45    0.35
  -1   6   0   94.97    0.91
  -1   6   0  183.04    2.35
   1  -6   0  129.24    1.96
  -1   6   1   92.28    1.08
  -1   6   1  188.92    2.43
   1  -6  -1  122.96    1.96
  -1   6   2  225.03    1.92
  -1   6   2  450.75    3.74
   1  -6  -2  290.49    3.02
  -1   6   3  223.06    2.17
  -1   6   3  445.36    3.82
   1  -6  -3  275.44    3.00
  -1   6   4   52.85    1.20
  -1   6   4  100.64    2.01
   1  -6  -4   60.78    1.51
  -1   6   5    0.40    0.23
  -1   6   5    4.77    0.71
  -1   6   6   57.71    1.49
  -1   6   6   76.00    1.95
   1  -6  -6   68.01    1.64
  -1   6   7   36.93    1.34
  -1   6   7   41.94    1.61
   1  -6  -7   39.54    1.34
  -1   6   8   18.39    1.08
  -1   6   8   19.32    1.31
   1  -6  -8   20.85    1.09
  -1   6   9    7.23    0.91
   1  -6  -9    7.93    0.82
  -1   6  10    0.12    0.60
   1  -6 -10   -0.53    0.44
   1  -6 -10    0.25    0.48
  -1   6  11    1.41    0.78
   1  -6 -11    2.61    0.67
   1  -6 -11    2.31    0.68
  -1   6  12   18.01    1.76
   1  -6 -12   17.76    1.56
  -1   6  13   22.35    2.05
   1  -6 -13   20.04    1.68
  -1   6  14   11.02    1.41
   1  -6 -14   15.53    1.66
  -1   6  15    4.23    1.08
   1  -6 -15    7.54    1.19
  -1   6  16   -0.46    0.82
   1  -6 -16    0.82    0.72
   1  -7  15    1.65    1.02
   1  -7  14    0.78    0.97
   1  -7  13    1.38    0.93
   1  -7  12  112.61    3.34
   1  -7  11   14.82    1.71
  -1   7 -10    0.33    0.40
   1  -7  10    1.38    0.76
  -1   7  -9   10.89    0.86
   1  -7   9   15.09    1.43
  -1   7  -8   96.68    1.83
   1  -7   8  140.53    2.96
  -1   7  -7    2.36    0.40
   1  -7   7    3.37    0.53
   1  -7   7    3.02    0.71
  -1   7  -6   35.31    0.97
   1  -7   6   41.98    1.26
  -1   7  -5    2.96    0.33
  -1   7  -5    3.07    0.52
   1  -7   5    4.08    0.52
  -1   7  -4   22.78    0.61
  -1   7  -4   21.65    1.08
   1  -7   4   26.94    1.06
  -1   7  -3   20.26    0.50
  -1   7  -3   20.20    1.01
   1  -7   3   24.24    1.01
  -1   7  -2  615.84    4.71
   1  -7   2  604.78    4.39
  -1   7  -1  250.03    2.99
   1  -7   1  198.13    2.61
  -1   7   0  175.09    1.36
  -1   7   0  342.17    3.48
   1  -7   0  240.57    2.88
  -1   7   1   17.33    0.56
  -1   7   1   36.06    1.38
   1  -7  -1   22.43    1.08
  -1   7   2  333.89    2.47
  -1   7   2  681.38    4.92
   1  -7  -2  437.95    3.98
  -1   7   3   54.13    1.16
  -1   7   3  110.10    2.18
   1  -7  -3   70.29    1.71
  -1   7   4    0.40    0.25
  -1   7   4    0.74    0.50
   1  -7  -4    0.40    0.37
  -1   7   5    0.27    0.25
  -1   7   5   -0.41    0.45
   1  -7  -5   -0.01    0.33
  -1   7   6    1.09    0.37
   1  -7  -6    1.04    0.48
  -1   7   7   23.30    1.15
  -1   7   7   25.25    1.42
   1  -7  -7   27.29    1.27
  -1   7   8   -0.71    0.33
  -1   7   8   -0.04    0.49
   1  -7  -8   -1.17    0.40
  -1   7   9   64.32    2.18
   1  -7  -9   77.34    2.06
  -1   7  10   12.71    1.56
   1  -7 -10   16.02    1.24
  -1   7  11   57.42    2.37
   1  -7 -11   67.83    2.05
   1  -7 -11   70.03    2.39
  -1   7  12    1.91    0.89
   1  -7 -12    1.87    0.78
  -1   7  13   68.95    2.80
   1  -7 -13   81.19    2.76
  -1   7  14   11.86    1.43
   1  -7 -14   14.83    1.60
  -1   7  15   11.23    1.46
   1  -7 -15   16.10    1.72
   1  -8  14    0.30    0.93
   1  -8  13    1.46    0.97
   1  -8  12    6.44    1.26
   1  -8  11    6.02    1.16
   1  -8  10    0.20    0.75
   1  -8   9    0.35    0.67
  -1   8  -7   69.02    2.09
   1  -8   7   77.30    1.76
  -1   8  -6   25.01    1.02
  -1   8  -6   22.50    1.28
   1  -8   6   27.27    1.16
  -1   8  -5   99.67    1.36
  -1   8  -5  102.76    2.32
   1  -8   5  116.82    2.10
  -1   8  -4   30.60    0.71
  -1   8  -4   33.44    1.38
   1  -8   4   36.08    1.28
  -1   8  -3   87.19    0.98
  -1   8  -3  103.49    2.20
   1  -8   3  106.60    2.03
  -1   8  -2  301.16    3.56
   1  -8   2  295.28    3.34
  -1   8  -1   12.07    0.97
   1  -8   1    8.99    0.86
  -1   8   0   27.16    0.63
  -1   8   0   54.65    1.65
   1  -8   0   40.78    1.41
  -1   8   1  236.89    1.95
  -1   8   1  493.93    4.47
   1  -8  -1  324.20    3.63
  -1   8   2   17.71    0.67
  -1   8   2   37.95    1.47
   1  -8  -2   23.19    1.17
  -1   8   3    0.46    0.22
  -1   8   3    0.80    0.52
   1  -8  -3    0.35    0.40
  -1   8   4    9.45    0.65
  -1   8   4   17.22    1.26
   1  -8  -4   13.52    1.00
  -1   8   5    8.20    0.70
  -1   8   5   14.71    1.23
   1  -8  -5   10.50    0.97
  -1   8   6    6.82    0.74
  -1   8   6    6.14    0.86
   1  -8  -6    8.19    0.87
  -1   8   7    1.32    0.45
  -1   8   7    1.94    0.65
   1  -8  -7    2.20    0.63
  -1   8   8   32.71    1.45
  -1   8   8   33.96    1.81
   1  -8  -8   36.94    1.60
  -1   8   9    4.80    0.90
   1  -8  -9    6.52    0.89
  -1   8  10    0.16    0.70
   1  -8 -10   -0.74    0.52
  -1   8  11   46.68    2.37
   1  -8 -11   58.61    2.06
   1  -8 -11   55.50    2.21
  -1   8  12    2.61    0.97
   1  -8 -12    2.09    0.76
  -1   8  13    1.28    0.90
   1  -8 -13    1.30    0.74
  -1   8  14    0.86    0.83
   1  -8 -14    1.77    0.80
  -1   8  15   -0.34    0.80
   1  -8 -15    0.22    0.67
   1  -9  14   13.06    1.64
   1  -9  13    0.03    0.93
   1  -9  12    2.36    1.06
   1  -9  11   20.26    2.01
  -1   9  -9  110.78    2.99
  -1   9  -8  107.16    2.78
  -1   9  -7    1.11    0.56
   1  -9   7    1.79    0.56
  -1   9  -6    1.45    0.53
   1  -9   6    1.84    0.53
  -1   9  -5   42.77    1.66
   1  -9   5   49.55    1.57
  -1   9  -4   36.79    1.58
   1  -9   4   39.74    1.46
  -1   9  -3  586.62    5.39
   1  -9   3  560.31    4.82
  -1   9  -2   23.96    1.32
   1  -9   2   21.95    1.23
  -1   9  -1    2.21    0.63
   1  -9   1    1.38    0.53
  -1   9   0   83.07    1.12
  -1   9   0  169.09    2.89
   1  -9   0  120.22    2.41
  -1   9   1    0.18    0.18
  -1   9   1    0.97    0.63
   1  -9  -1    0.34    0.45
  -1   9   2    0.78    0.25
  -1   9   2    1.13    0.63
   1  -9  -2    1.20    0.50
  -1   9   3   13.34    0.70
  -1   9   3   22.65    1.39
   1  -9  -3   16.64    1.12
  -1   9   4   33.77    1.12
  -1   9   4   58.96    1.96
   1  -9  -4   43.51    1.61
  -1   9   5   51.50    1.46
  -1   9   5   69.48    2.11
   1  -9  -5   60.86    1.91
  -1   9   6   -0.08    0.30
  -1   9   6   -0.50    0.52
   1  -9  -6    0.49    0.50
  -1   9   7   32.36    1.41
  -1   9   7   37.35    1.88
   1  -9  -7   35.39    1.66
  -1   9   8    1.43    0.55
  -1   9   8    5.29    0.89
   1  -9  -8    2.95    0.74
  -1   9   9    8.29    0.98
  -1   9   9    7.49    1.05
   1  -9  -9   10.50    1.30
  -1   9  10   10.12    1.27
   1  -9 -10   13.22    1.34
  -1   9  11   78.04    2.84
   1  -9 -11   97.01    2.65
   1  -9 -11   97.59    2.78
  -1   9  12    4.04    1.05
   1  -9 -12    3.52    0.93
  -1   9  13   -0.12    0.78
   1  -9 -13    1.30    0.71
  -1   9  14    0.94    0.85
   1  -9 -14    0.61    0.71
  -1  10 -11   22.89    1.98
  -1  10 -10    9.84    1.26
  -1  10  -9    0.82    0.68
  -1  10  -8   17.91    1.56
  -1  10  -7   -0.11    0.52
   1 -10   7    1.21    0.57
  -1  10  -6  114.91    2.82
   1 -10   6  122.41    2.44
  -1  10  -5    6.00    0.83
   1 -10   5    7.26    0.86
  -1  10  -4    5.13    0.80
   1 -10   4    4.94    0.74
  -1  10  -3    2.58    0.68
   1 -10   3    2.20    0.61
  -1  10  -2    3.78    0.78
   1 -10   2    5.66    0.78
  -1  10  -1  113.19    2.63
   1 -10   1   96.56    2.33
  -1  10   0  327.83    4.22
   1 -10   0  234.76    3.51
  -1  10   1  326.77    4.22
   1 -10  -1  228.98    3.51
  -1  10   2   76.41    1.41
  -1  10   2  148.70    2.95
   1 -10  -2  102.46    2.44
  -1  10   3    4.83    0.56
  -1  10   3    6.52    0.94
   1 -10  -3    6.19    0.82
  -1  10   4   30.74    1.12
  -1  10   4   50.37    1.96
   1 -10  -4   43.02    1.75
  -1  10   5    0.89    0.38
  -1  10   5    0.76    0.68
   1 -10  -5    0.56    0.52
  -1  10   6    6.53    0.80
  -1  10   6    8.19    1.11
   1 -10  -6   10.16    1.12
  -1  10   7    5.70    0.74
  -1  10   7    4.77    0.93
   1 -10  -7    9.74    1.09
  -1  10   8    0.82    0.50
  -1  10   8   -0.12    0.71
   1 -10  -8    1.47    0.71
  -1  10   9   31.53    1.62
  -1  10   9   31.27    2.06
   1 -10  -9   38.96    1.91
  -1  10  10    7.67    1.20
   1 -10 -10   11.54    1.43
  -1  10  11    1.58    0.89
   1 -10 -11    2.97    0.82
   1 -10 -11    2.18    0.79
  -1  10  12   -0.55    0.78
   1 -10 -12   -0.14    0.61
  -1  10  13    9.92    1.42
   1 -10 -13   12.95    1.58
  -1  10  14    7.37    1.32
   1 -10 -14    6.58    1.16
  -1  11 -13    3.86    1.11
  -1  11 -12    2.35    0.93
  -1  11 -11    4.32    1.04
  -1  11 -10    1.21    0.79
  -1  11  -9    0.10    0.64
  -1  11  -8    3.36    0.87
  -1  11  -7   24.23    1.75
   1 -11   7   28.80    1.84
  -1  11  -6   -0.65    0.56
   1 -11   6   -0.65    0.53
  -1  11  -5    5.73    0.95
   1 -11   5    6.93    0.90
  -1  11  -4   12.33    1.32
   1 -11   4   11.24    1.21
  -1  11  -3   52.61    2.09
   1 -11   3   51.06    1.87
  -1  11  -2   53.17    2.07
   1 -11   2   47.89    1.86
  -1  11  -1  235.88    3.86
   1 -11   1  179.39    3.25
  -1  11   0  118.47    2.86
   1 -11   0   85.78    2.39
  -1  11   1   21.49    1.66
   1 -11  -1   11.99    1.31
  -1  11   2    0.03    0.70
   1 -11  -2    0.15    0.57
  -1  11   3   14.68    1.51
   1 -11  -3   13.41    1.28
  -1  11   4    9.20    1.13
  -1  11   4    9.36    1.15
   1 -11  -4   11.65    1.19
  -1  11   5   -0.37    0.30
  -1  11   5    0.12    0.70
   1 -11  -5   -0.63    0.56
  -1  11   6    4.43    0.65
  -1  11   6    3.56    0.91
   1 -11  -6    4.49    0.86
  -1  11   7    5.01    0.75
  -1  11   7    2.48    0.90
   1 -11  -7    6.48    1.01
  -1  11   8  113.29    2.65
  -1  11   8  111.24    3.21
   1 -11  -8  139.07    3.26
  -1  11   9    0.19    0.80
   1 -11  -9    0.72    0.65
  -1  11  10   17.56    1.91
   1 -11 -10   24.88    1.79
  -1  11  11    7.50    1.26
   1 -11 -11    8.73    1.19
   1 -11 -11   11.23    1.41
  -1  11  12    3.41    1.05
   1 -11 -12    3.81    1.04
   1 -11 -12    4.77    0.97
  -1  11  13    6.68    1.28
   1 -11 -13    8.21    1.19
  -1  12 -12   25.33    2.16
  -1  12 -11   17.03    1.90
  -1  12 -10   10.97    1.42
  -1  12  -9    1.42    0.83
  -1  12  -8    4.90    1.01
  -1  12  -7    2.14    0.86
  -1  12  -6   18.27    1.73
   1 -12   6   18.10    1.53
  -1  12  -5    0.64    0.76
   1 -12   5    0.45    0.68
  -1  12  -4   58.24    2.32
   1 -12   4   59.55    2.13
  -1  12  -3   97.03    2.82
   1 -12   3   92.73    2.56
  -1  12  -2  251.83    4.24
   1 -12   2  224.50    3.81
  -1  12  -1   79.70    2.65
   1 -12   1   60.19    2.25
  -1  12   0  260.70    4.24
   1 -12   0  184.97    3.59
  -1  12   1    0.94    0.91
   1 -12  -1    0.20    0.67
  -1  12   2   25.83    1.81
   1 -12  -2   20.82    1.60
  -1  12   3    0.91    0.82
   1 -12  -3    1.04    0.70
  -1  12   4    6.25    1.06
   1 -12  -4    5.44    0.97
  -1  12   5   19.60    1.83
   1 -12  -5   29.17    1.84
  -1  12   6    1.39    0.87
   1 -12  -6    3.10    0.90
  -1  12   7   -0.23    0.78
   1 -12  -7    0.50    0.71
  -1  12   8    2.31    0.71
  -1  12   8    3.26    0.98
   1 -12  -8    2.73    0.87
  -1  12   9   26.10    2.14
   1 -12  -9   35.70    2.06
  -1  12  10   31.95    2.25
   1 -12 -10   43.57    2.21
  -1  12  11   17.38    2.06
   1 -12 -11   21.11    1.83
   1 -12 -11   20.86    1.64
  -1  12  12    2.46    1.01
   1 -12 -12    2.33    0.91
   1 -12 -12    2.55    0.87
  -1  13 -11    2.69    1.00
  -1  13 -10   17.41    1.94
  -1  13  -9    0.52    0.78
  -1  13  -8   -0.33    0.71
  -1  13  -7    3.44    1.05
  -1  13  -6    1.32    0.90
   1 -13   6    2.10    0.87
  -1  13  -5   35.17    2.14
   1 -13   5   30.07    1.87
  -1  13  -4   25.36    2.01
   1 -13   4   22.65    1.75
  -1  13  -3   17.54    1.73
   1 -13   3   13.22    1.60
  -1  13  -2   11.35    1.35
   1 -13   2    8.53    1.13
  -1  13  -1    4.94    1.13
   1 -13   1    2.43    0.87
  -1  13   0    0.86    0.95
   1 -13   0   -0.22    0.72
  -1  13   1    5.05    1.13
   1 -13  -1    4.43    1.02
  -1  13   2    5.25    1.12
   1 -13  -2    4.97    1.01
  -1  13   3    0.59    0.85
   1 -13  -3    0.05    0.71
  -1  13   4    7.45    1.20
   1 -13  -4    9.82    1.23
  -1  13   5    2.93    0.97
   1 -13  -5    2.88    0.95
  -1  13   6    3.67    1.01
   1 -13  -6    5.48    1.09
  -1  13   7    0.63    0.85
   1 -13  -7    1.39    0.80
  -1  13   8   19.75    2.01
   1 -13  -8   26.59    1.95
  -1  13   9    0.49    0.90
   1 -13  -9    0.35    0.78
  -1  13  10    8.24    1.34
   1 -13 -10    9.89    1.32
  -1  13  11    7.42    1.39
   1 -13 -11    7.97    1.26
  -1  14 -10    0.35    0.87
  -1  14  -9   18.66    2.02
  -1  14  -8    2.03    0.97
  -1  14  -7   -0.25    0.83
  -1  14  -6    5.14    1.19
   1 -14   6    4.42    1.01
  -1  14  -5   10.78    1.39
   1 -14   5   11.01    1.32
  -1  14  -4   13.78    1.54
   1 -14   4   14.94    1.65
  -1  14  -3   56.11    2.59
   1 -14   3   52.67    2.33
  -1  14  -2    4.95    1.27
   1 -14   2    3.03    0.94
  -1  14  -1   40.05    2.39
   1 -14   1   32.50    2.03
  -1  14   0   94.95    3.11
   1 -14   0   76.58    2.77
  -1  14   1   28.96    2.18
   1 -14  -1   18.25    1.81
  -1  14   2    6.58    1.24
   1 -14  -2    9.95    1.32
  -1  14   3   12.44    1.54
   1 -14  -3   14.12    1.75
  -1  14   4    1.65    0.95
   1 -14  -4    1.46    0.91
  -1  14   5   10.98    1.41
   1 -14  -5   10.65    1.41
  -1  14   6   13.21    1.50
   1 -14  -6   15.57    1.77
  -1  14   7    6.17    1.23
   1 -14  -7    7.57    1.21
  -1  14   8    1.51    0.95
   1 -14  -8    2.43    0.93
  -1  14   9   -0.72    0.79
   1 -14  -9   -0.98    0.74
  -1  14  10   -0.12    0.91
   1 -14 -10    0.14    0.82
  -1  15  -8    0.14    0.95
  -1  15  -7    0.31    1.00
  -1  15  -6   19.05    1.99
  -1  15  -5    2.61    1.13
   1 -15   5    2.29    0.98
  -1  15  -4   -0.65    0.95
   1 -15   4   -0.93    0.83
  -1  15  -3    0.86    1.05
   1 -15   3    1.65    0.90
  -1  15  -2   50.11    2.62
   1 -15   2   43.64    2.36
  -1  15  -1   23.98    2.32
   1 -15   1   20.04    1.91
  -1  15   0   30.08    2.36
   1 -15   0   21.39    1.96
  -1  15   1   10.00    1.42
   1 -15  -1   10.71    1.45
  -1  15   2    0.65    1.02
   1 -15  -2    2.36    1.00
  -1  15   3    7.94    1.38
   1 -15  -3   16.74    1.72
  -1  15   4   -0.85    0.82
   1 -15  -4    0.48    0.80
  -1  15   5   47.56    2.66
   1 -15  -5   62.71    2.77
  -1  15   6    1.15    0.93
   1 -15  -6    2.61    1.01
  -1  15   7    1.21    0.91
   1 -15  -7    2.69    1.02
  -1  15   8    0.56    0.86
   1 -15  -8    0.72    0.89
  -1  16  -6    1.17    1.13
  -1  16  -5   10.90    1.57
   1 -16   5   11.83    1.50
  -1  16  -4    0.34    1.04
   1 -16   4    0.70    0.98
  -1  16  -3   11.06    1.57
   1 -16   3    9.63    1.38
  -1  16  -2    1.21    1.16
   1 -16   2    1.09    0.97
  -1  16  -1    0.27    1.13
   1 -16   1   -0.22    0.87
  -1  16   0    7.37    1.38
   1 -16   0    6.62    1.28
  -1  16   1   23.03    2.32
   1 -16  -1   21.49    2.11
  -1  16   2    1.64    1.11
   1 -16  -2    1.50    0.98
  -1  16   3   21.13    2.24
   1 -16  -3   30.12    2.33
  -1  16   4    3.98    1.16
   1 -16  -4    2.69    1.08
  -1  16   5    0.89    0.93
   1 -16  -5   -0.11    0.87
  -1  16   6   27.44    2.33
   1 -16  -6   36.52    2.46
  -1  16   7    0.22    0.90
  -1  17  -4    8.87    1.57
  -1  17  -3   10.53    1.62
   1 -17   3   11.99    1.60
  -1  17  -2    2.65    1.24
   1 -17   2    2.89    1.16
  -1  17  -1    1.38    1.26
   1 -17   1    1.04    1.06
  -1  17   0    5.31    1.31
   1 -17   0    5.09    1.28
  -1  17   1    7.23    1.42
   1 -17  -1    8.32    1.45
  -1  17   2    1.17    1.08
   1 -17  -2    1.60    1.11
  -1  17   3    2.01    1.06
   1 -17  -3    1.42    1.09
  -1  17   4    0.60    0.94
  -2 -17  -2   -0.82    0.95
   2  17   2   -0.16    0.94
  -2 -17  -1    1.90    1.09
   2  17   1    0.52    0.98
  -2 -17   0    1.54    1.11
   2  17   0    1.43    1.13
  -2 -17   1    0.00    1.00
   2  17  -1   -0.18    1.04
  -2 -17   2    1.16    1.08
   2  17  -2    3.38    1.32
  -2 -17   3    2.63    1.13
   2  17  -3    0.53    1.26
   2  17  -4    1.47    1.21
   2  16   6    3.00    1.20
  -2 -16  -5   -0.42    0.80
   2  16   5   -0.55    0.91
  -2 -16  -4   25.87    2.22
   2  16   4   14.35    1.76
  -2 -16  -3    7.68    1.38
   2  16   3    4.80    1.17
  -2 -16  -2   -0.03    0.89
   2  16   2    0.14    0.94
  -2 -16  -1   21.53    2.21
   2  16   1   15.09    1.73
  -2 -16   0    5.13    1.23
   2  16   0    1.58    1.09
  -2 -16   1    1.79    1.02
   2  16  -1    1.46    1.17
  -2 -16   2    8.77    1.38
   2  16  -2    9.45    1.54
  -2 -16   3    4.39    1.15
   2  16  -3    3.51    1.31
  -2 -16   4    7.69    1.34
   2  16  -4    8.94    1.49
  -2 -16   5    0.44    0.89
   2  16  -5    1.60    1.19
   2  16  -6   11.72    1.65
   2  16  -7    3.56    1.31
   2  15   8    1.00    1.01
  -2 -15  -7    4.54    1.15
   2  15   7    2.93    1.09
  -2 -15  -6    5.95    1.20
   2  15   6    4.15    1.20
  -2 -15  -5   -0.79    0.74
   2  15   5   -0.97    0.87
  -2 -15  -4    2.32    1.00
   2  15   4    2.03    1.02
  -2 -15  -3   -0.15    0.76
   2  15   3   -1.35    0.83
  -2 -15  -2    5.13    1.13
   2  15   2    2.48    1.05
  -2 -15  -1    0.94    0.86
   2  15   1   -0.27    0.87
  -2 -15   0    5.76    1.17
   2  15   0    5.10    1.16
  -2 -15   1   28.59    2.11
   2  15  -1   33.79    2.37
  -2 -15   2    0.52    0.87
   2  15  -2    0.18    1.01
  -2 -15   3   41.01    2.25
   2  15  -3   49.05    2.67
  -2 -15   4    2.39    1.00
   2  15  -4    3.81    1.24
  -2 -15   5   -0.29    0.83
   2  15  -5   -0.04    0.93
   2  15  -6   17.29    2.02
   2  15  -7   10.38    1.57
   2  15  -8    3.07    1.17
   2  15  -9    3.62    1.19
  -2 -14  -9    2.18    0.93
   2  14   9    0.78    1.05
  -2 -14  -8    3.92    1.09
   2  14   8    3.57    1.16
  -2 -14  -7    9.14    1.39
   2  14   7    4.31    1.20
  -2 -14  -6    1.04    0.85
   2  14   6   -0.07    0.86
  -2 -14  -5   11.61    1.42
   2  14   5   10.00    1.42
  -2 -14  -4   -1.06    0.72
   2  14   4   -1.24    0.80
  -2 -14  -3    9.77    1.31
   2  14   3    7.48    1.26
  -2 -14  -2   14.39    1.73
   2  14   2   11.65    1.50
  -2 -14  -1   20.49    1.87
   2  14   1   18.32    1.91
  -2 -14   0    3.10    1.00
   2  14   0    5.46    1.20
  -2 -14   1   23.18    1.94
   2  14  -1   27.50    2.17
  -2 -14   2   13.89    1.69
   2  14  -2   17.69    1.91
  -2 -14   3    0.48    0.83
   2  14  -3    0.12    1.04
  -2 -14   4   10.56    1.30
   2  14  -4   10.01    1.38
  -2 -14   5    4.16    0.98
   2  14  -5    3.67    1.09
  -2 -14   6    6.45    1.30
   2  14  -6    7.39    1.31
   2  14  -7   41.98    2.41
   2  14  -8    2.61    1.05
   2  14  -9   23.14    2.18
   2  14 -10    3.27    1.11
  -2 -13 -10    1.30    0.89
   2  13  10    1.21    0.75
   2  13  10    1.35    1.04
  -2 -13  -9   16.45    1.83
   2  13   9   10.91    1.31
   2  13   9    8.81    1.36
  -2 -13  -8    2.43    0.91
   2  13   8    1.99    0.70
   2  13   8    2.11    1.02
  -2 -13  -7   14.47    1.72
   2  13   7   11.42    1.32
   2  13   7   11.09    1.45
  -2 -13  -6   80.80    2.84
   2  13   6   64.80    2.21
   2  13   6   68.34    2.86
  -2 -13  -5    0.63    0.76
   2  13   5    1.41    0.90
   2  13   5   -0.30    0.83
  -2 -13  -4   31.42    1.99
   2  13   4   22.95    2.10
  -2 -13  -3   10.56    1.30
   2  13   3    9.74    1.36
  -2 -13  -2    5.33    1.02
   2  13   2    4.39    1.13
  -2 -13  -1   64.62    2.48
   2  13   1   73.42    2.71
  -2 -13   0    6.81    1.08
  -2 -13   1  158.06    3.51
   2  13  -1  202.81    4.08
  -2 -13   2    4.04    0.95
   2  13  -2    1.56    1.05
  -2 -13   3   41.28    2.02
   2  13  -3   35.46    2.14
  -2 -13   4   27.89    1.81
   2  13  -4   22.20    1.87
  -2 -13   5   36.63    1.91
   2  13  -5   35.21    2.13
  -2 -13   6    7.27    1.04
   2  13  -6    6.51    1.15
   2  13  -7    3.72    0.98
   2  13  -8    0.49    0.82
   2  13  -9   15.02    1.83
   2  13 -10    0.85    0.90
   2  13 -11    3.97    1.11
  -2 -12 -11    0.40    0.82
   2  12  11    0.04    0.71
   2  12  11    1.75    1.05
  -2 -12 -10    0.22    0.72
   2  12  10   -0.75    0.61
   2  12  10   -1.08    0.82
  -2 -12  -9    1.43    0.79
   2  12   9    1.53    0.70
   2  12   9    0.94    0.90
  -2 -12  -8    5.02    1.04
   2  12   8    3.70    0.83
   2  12   8    3.51    1.04
  -2 -12  -7    0.18    0.68
   2  12   7    0.34    0.57
   2  12   7   -0.10    0.76
  -2 -12  -6    1.57    0.78
   2  12   6    1.90    0.64
   2  12   6    1.13    0.86
  -2 -12  -5    0.29    0.65
   2  12   5    0.74    0.49
   2  12   5    1.12    0.90
  -2 -12  -4   38.54    2.06
   2  12   4   27.65    1.38
   2  12   4   26.85    2.09
  -2 -12  -3   77.82    2.62
   2  12   3   54.97    1.75
   2  12   3   65.54    2.54
  -2 -12  -2    9.88    1.23
   2  12   2    7.19    0.87
   2  12   2   14.43    1.76
  -2 -12  -1    8.38    1.11
   2  12   1   16.62    1.75
  -2 -12   0    2.01    0.87
   2  12   0    5.76    1.04
  -2 -12   1   19.02    1.65
   2  12  -1   25.65    1.84
  -2 -12   2   12.06    1.50
   2  12  -2   11.16    1.31
  -2 -12   3   14.60    1.47
   2  12  -3   11.80    1.32
  -2 -12   4   26.52    1.66
   2  12  -4   13.94    1.56
  -2 -12   5    7.05    0.98
   2  12  -5    6.67    1.13
  -2 -12   6    5.73    0.89
   2  12  -6    3.47    0.93
   2  12  -7   -0.55    0.71
   2  12  -8    6.62    1.13
   2  12  -9   37.30    2.21
   2  12 -10    0.03    0.72
   2  12 -11    6.90    1.21
   2  12 -12    2.25    0.89
  -2 -11 -12   37.16    2.25
   2  11  12   32.09    2.11
   2  11  12   35.33    2.54
  -2 -11 -11    4.50    0.98
   2  11  11    4.61    1.00
   2  11  11    4.22    1.15
  -2 -11 -10   48.20    2.25
   2  11  10   44.97    2.16
   2  11  10   47.00    2.59
  -2 -11  -9    5.55    1.02
   2  11   9    5.88    0.97
   2  11   9    4.45    1.04
  -2 -11  -8    1.62    0.76
   2  11   8    1.24    0.64
   2  11   8    0.91    0.85
  -2 -11  -7   20.07    1.61
   2  11   7   15.31    1.31
   2  11   7   15.92    1.91
  -2 -11  -6   89.59    2.69
   2  11   6   78.32    2.24
   2  11   6   82.14    2.73
  -2 -11  -5   -0.15    0.55
   2  11   5   -0.10    0.38
   2  11   5    0.83    0.78
  -2 -11  -4   36.25    1.77
   2  11   4   28.31    1.31
   2  11   4   34.54    1.95
  -2 -11  -3    2.21    0.68
   2  11   3    2.48    0.52
   2  11   3    4.76    0.97
  -2 -11  -2   36.11    1.76
   2  11   2   31.02    1.26
   2  11   2   47.98    2.02
  -2 -11  -1  148.13    3.10
   2  11   1  112.33    2.13
   2  11   1  237.05    3.85
  -2 -11   0  123.41    2.85
   2  11   0   89.60    1.88
   2  11   0  216.49    3.70
  -2 -11   1  368.08    4.58
   2  11  -1  256.71    2.96
   2  11  -1  465.24    5.20
  -2 -11   2   45.55    1.83
   2  11  -2   26.41    1.43
   2  11  -2   51.87    2.11
  -2 -11   3   20.45    1.39
   2  11  -3   12.25    1.39
  -2 -11   4   13.29    1.24
   2  11  -4   11.45    1.17
  -2 -11   5   30.44    1.50
   2  11  -5   19.92    1.51
  -2 -11   6   12.80    1.21
   2  11  -6   10.23    1.19
   2  11  -7   71.04    2.48
   2  11  -8   -0.75    0.60
   2  11  -9    8.28    1.15
   2  11 -10    8.85    1.19
   2  11 -11   41.43    2.22
   2  11 -12    2.50    0.91
   2  11 -13    7.86    1.28
   2  10  13    0.57    0.80
   2  10  13    2.21    1.06
  -2 -10 -12   -0.87    0.95
   2  10  12    0.37    0.71
   2  10  12    0.75    0.93
  -2 -10 -11    0.80    0.76
   2  10  11    1.23    0.75
   2  10  11    0.03    0.86
  -2 -10 -10    0.10    0.64
   2  10  10    0.78    0.65
   2  10  10    0.31    0.83
  -2 -10  -9   29.39    1.80
   2  10   9   23.57    1.65
   2  10   9   25.32    2.05
  -2 -10  -8    3.72    0.86
   2  10   8    3.78    0.82
   2  10   8    4.17    1.01
  -2 -10  -7   15.92    1.43
   2  10   7   12.40    1.21
   2  10   7   15.21    1.77
  -2 -10  -6    1.84    0.65
   2  10   6    1.58    0.55
   2  10   6    2.40    0.82
  -2 -10  -5    1.34    0.60
   2  10   5    0.80    0.45
   2  10   5    0.38    0.67
  -2 -10  -4   13.04    1.19
   2  10   4   11.94    0.94
   2  10   4   12.85    1.38
  -2 -10  -3   -0.20    0.44
   2  10   3    0.19    0.30
   2  10   3   -0.14    0.63
  -2 -10  -2   23.74    1.43
   2  10   2   18.38    0.97
   2  10   2   30.78    1.62
  -2 -10  -1   35.65    1.61
   2  10   1   29.43    1.13
   2  10   1   67.04    2.17
  -2 -10   0  131.73    2.73
   2  10   0  102.36    1.90
   2  10   0  223.59    3.49
  -2 -10   1    3.03    0.71
   2  10  -1    2.52    0.46
   2  10  -1    3.47    0.85
  -2 -10   2    1.04    0.60
   2  10  -2    0.22    0.31
   2  10  -2   -0.20    0.61
  -2 -10   3    0.95    0.55
   2  10  -3    0.08    0.27
   2  10  -3   -0.50    0.53
  -2 -10   4    0.15    0.49
   2  10  -4    0.19    0.27
   2  10  -4   -0.71    0.48
  -2 -10   5   -0.35    0.44
   2  10  -5    0.00    0.29
   2  10  -5   -0.68    0.50
  -2 -10   6  134.83    2.48
   2  10  -6  119.14    2.78
  -2 -10   7   -0.16    0.48
   2  10  -7   -0.01    0.56
   2  10  -8   61.84    2.21
   2  10  -9   18.44    1.57
   2  10 -10   57.01    2.32
   2  10 -11    5.74    1.01
   2  10 -12    8.12    1.23
   2   9  14   -0.61    0.71
   2   9  14    0.27    0.87
   2   9  13   -0.05    0.72
   2   9  13    1.17    0.95
   2   9  12    1.61    0.76
   2   9  12    1.65    0.93
  -2  -9 -11    5.44    0.94
   2   9  11    5.81    1.01
   2   9  11    6.58    1.17
  -2  -9 -10   52.71    2.14
   2   9  10   49.58    2.17
   2   9  10   54.67    2.47
  -2  -9  -9   27.34    1.71
   2   9   9   26.90    1.65
   2   9   9   30.93    2.10
  -2  -9  -8  106.81    2.71
   2   9   8   90.91    2.50
   2   9   8   98.42    2.85
  -2  -9  -7   20.87    1.39
   2   9   7   16.68    1.23
   2   9   7   20.40    1.68
  -2  -9  -6   -0.26    0.45
   2   9   6    1.15    0.45
   2   9   6   -0.20    0.60
  -2  -9  -5   -0.19    0.44
   2   9   5    0.00    0.30
   2   9   5    0.10    0.57
  -2  -9  -4   20.29    1.27
   2   9   4   15.65    0.98
   2   9   4   23.33    1.50
  -2  -9  -3   24.72    1.35
   2   9   3   21.08    1.04
   2   9   3   36.59    1.64
  -2  -9  -2    8.98    0.98
   2   9   2    5.78    0.67
   2   9   2   14.43    1.28
  -2  -9  -1   45.40    1.64
   2   9   1   35.39    1.19
   2   9   1   71.39    2.03
  -2  -9   0  261.57    3.49
   2   9   0  200.67    2.48
   2   9   0  400.55    4.27
  -2  -9   1   63.19    1.81
   2   9  -1   44.65    1.21
   2   9  -1   75.51    2.03
  -2  -9   2   -0.15    0.40
   2   9  -2   -0.15    0.25
   2   9  -2    0.05    0.55
  -2  -9   3    4.83    0.67
   2   9  -3    3.92    0.48
   2   9  -3    4.73    0.72
  -2  -9   4    6.41    0.75
   2   9  -4    4.02    0.48
   2   9  -4    4.07    0.70
  -2  -9   5    7.59    0.93
   2   9  -5    4.50    0.53
   2   9  -5    5.57    0.78
  -2  -9   6    1.80    0.50
   2   9  -6    0.97    0.35
   2   9  -6    1.23    0.52
  -2  -9   7   41.11    1.41
   2   9  -7   35.43    1.27
   2   9  -7   37.42    1.66
   2   9  -8    0.53    0.35
   2   9  -8   -0.22    0.46
   2   9  -9    6.43    0.76
   2   9  -9    6.14    0.93
   2   9 -10   18.44    1.57
  -2  -9  13    9.26    1.35
  -2  -9  14   12.33    1.56
   2   8  14   -0.55    0.67
   2   8  14    0.22    0.89
   2   8  13    1.27    0.85
   2   8  13    1.50    0.94
   2   8  12    1.11    0.71
   2   8  12    0.35    0.78
  -2  -8 -11   90.08    2.54
   2   8  11   84.04    2.73
   2   8  11   88.87    2.96
  -2  -8 -10   -0.70    0.52
   2   8  10   -0.26    0.53
   2   8  10   -0.10    0.74
  -2  -8  -9   17.09    1.39
   2   8   9   20.33    1.41
   2   8   9   18.84    1.71
  -2  -8  -8   -0.11    0.48
   2   8   8    0.72    0.48
   2   8   8    0.25    0.60
  -2  -8  -7    2.18    0.61
   2   8   7    2.05    0.53
   2   8   7    1.54    0.67
  -2  -8  -6    0.22    0.44
   2   8   6   -0.10    0.33
   2   8   6   -0.23    0.55
  -2  -8  -5   48.14    1.66
   2   8   5   45.32    1.51
   2   8   5   51.90    1.86
  -2  -8  -4   40.20    1.51
   2   8   4   34.72    1.27
   2   8   4   49.41    1.76
  -2  -8  -3   -0.14    0.37
   2   8   3   -0.27    0.25
   2   8   3   -0.42    0.53
  -2  -8  -2  160.83    2.70
   2   8   2  138.06    2.16
   2   8   2  258.72    3.34
  -2  -8  -1   71.38    1.83
   2   8   1   58.27    1.39
   2   8   1  117.39    2.31
  -2  -8   0   57.15    1.62
   2   8   0   45.53    1.19
   2   8   0   99.10    2.16
  -2  -8   1   91.13    1.96
   2   8  -1   67.59    1.38
   2   8  -1  117.22    2.25
  -2  -8   2    8.29    0.85
   2   8  -2    5.84    0.55
   2   8  -2    9.86    0.97
  -2  -8   3   27.01    1.15
   2   8  -3   16.59    0.75
   2   8  -3   20.26    1.12
  -2  -8   4   23.66    1.08
   2   8  -4   16.25    0.76
   2   8  -4   16.43    1.04
  -2  -8   5   32.91    1.21
   2   8  -5   21.43    0.90
   2   8  -5   24.92    1.23
  -2  -8   6    5.21    0.61
   2   8  -6    3.27    0.49
   2   8  -6    3.71    0.64
  -2  -8   7    6.45    0.75
   2   8  -7    4.75    0.60
   2   8  -7    4.73    0.71
   2   8  -8   95.62    2.05
   2   8  -8   93.03    2.37
   2   8  -9    2.06    0.52
  -2  -8  10   -0.11    0.70
   2   8 -10    1.15    0.50
  -2  -8  11    6.32    1.11
   2   8 -11    6.92    0.87
  -2  -8  12   24.26    2.05
   2   8 -12   18.04    1.35
  -2  -8  13    0.20    0.83
  -2  -8  14    1.47    0.90
  -2  -8  15   -0.38    0.83
   2   7  15    0.57    0.89
   2   7  14    5.23    1.09
   2   7  14    3.66    1.13
   2   7  13   15.08    1.66
   2   7  13   18.80    2.01
   2   7  12    2.96    0.83
   2   7  12    2.84    0.95
  -2  -7 -11    3.60    0.76
   2   7  11    3.79    0.85
   2   7  11    2.71    0.91
  -2  -7 -10    0.34    0.53
   2   7  10    0.31    0.55
   2   7  10   -0.44    0.68
  -2  -7  -9    5.33    0.80
   2   7   9    5.96    0.85
   2   7   9    5.51    0.95
  -2  -7  -8    2.66    0.60
   2   7   8    3.56    0.65
   2   7   8    2.95    0.75
  -2  -7  -7   92.21    2.20
   2   7   7   86.08    2.18
   2   7   7   96.03    2.44
  -2  -7  -6   35.46    1.41
   2   7   6   33.33    1.35
   2   7   6   38.25    1.64
  -2  -7  -5    8.05    0.83
   2   7   5    6.88    0.74
   2   7   5    8.65    1.06
  -2  -7  -4    7.29    0.76
   2   7   4    6.28    0.65
   2   7   4    9.43    1.02
  -2  -7  -3   80.96    1.87
   2   7   3   71.62    1.61
   2   7   3  139.56    2.44
  -2  -7  -2   27.60    1.17
   2   7   2   23.74    0.93
   2   7   2   52.14    1.58
  -2  -7  -1   73.15    1.76
   2   7   1   62.09    1.35
   2   7   1  127.83    2.22
  -2  -7   0   15.33    1.00
   2   7   0   13.85    0.70
   2   7   0   28.38    1.28
  -2  -7   1   44.54    1.41
   2   7  -1   31.28    0.93
   2   7  -1   62.21    1.61
  -2  -7   2   50.40    1.43
   2   7  -2   32.86    0.95
   2   7  -2   53.41    1.50
  -2  -7   3    3.19    0.48
   2   7  -3    2.13    0.35
   2   7  -3    2.46    0.49
  -2  -7   4  251.09    2.73
   2   7  -4  164.54    2.09
   2   7  -4  181.58    2.63
  -2  -7   5    0.20    0.30
   2   7  -5    0.30    0.25
   2   7  -5    0.05    0.30
  -2  -7   6   69.29    1.45
   2   7  -6   51.75    1.35
   2   7  -6   58.80    1.68
  -2  -7   7    7.98    0.71
   2   7  -7    5.99    0.68
  -2  -7   8  203.02    3.34
   2   7  -8  155.31    2.54
  -2  -7   9   16.13    1.43
   2   7  -9   11.73    0.95
  -2  -7  10   43.00    1.99
   2   7 -10   29.74    1.39
  -2  -7  11   10.78    1.21
   2   7 -11   11.19    1.09
  -2  -7  12  117.50    3.25
   2   7 -12   95.78    2.52
  -2  -7  13    1.31    0.85
   2   7 -13    1.51    0.64
  -2  -7  14    0.50    0.83
   2   7 -14    0.12    0.56
  -2  -7  15    3.07    1.01
   2   7 -15    1.12    0.65
  -2  -7  16    2.09    0.98
  -2  -6 -15    0.27    0.71
   2   6  15    0.87    0.91
   2   6  14    4.92    1.09
   2   6  13   22.14    1.80
   2   6  13   20.26    2.06
   2   6  12    2.36    0.75
   2   6  12    1.23    0.86
  -2  -6 -11   27.56    1.45
   2   6  11   30.87    1.76
   2   6  11   28.94    2.01
  -2  -6 -10    0.42    0.44
   2   6  10    0.22    0.52
   2   6  10    0.07    0.64
  -2  -6  -9    3.90    0.64
   2   6   9    3.26    0.67
   2   6   9    3.47    0.80
  -2  -6  -8   20.85    1.19
   2   6   8   20.53    1.26
   2   6   8   27.12    1.58
  -2  -6  -7   34.50    1.34
   2   6   7   34.17    1.43
   2   6   7   36.59    1.60
  -2  -6  -6    0.79    0.41
   2   6   6    0.97    0.38
   2   6   6    0.76    0.52
  -2  -6  -5   49.29    1.46
   2   6   5   46.23    1.42
   2   6   5   62.02    1.76
  -2  -6  -4    4.04    0.56
   2   6   4    3.83    0.52
   2   6   4    5.63    0.72
  -2  -6  -3  148.70    2.33
   2   6   3  139.77    2.10
   2   6   3  282.13    3.14
  -2  -6  -2  279.15    3.06
   2   6   2  261.39    2.69
   2   6   2  564.24    4.22
  -2  -6  -1   46.78    1.31
   2   6   1   40.48    1.05
   2   6   1   82.54    1.69
  -2  -6   0  215.29    2.58
   2   6   0  180.26    2.05
   2   6   0  335.78    3.12
  -2  -6   1 1224.33    5.88
   2   6  -1  920.30    4.45
   2   6  -1 1131.35    5.61
  -2  -6   2  263.33    2.70
   2   6  -2  166.36    1.92
   2   6  -2  203.22    2.47
  -2  -6   3  986.32    5.01
   2   6  -3  643.94    3.81
   2   6  -3  739.05    4.71
  -2  -6   4  166.71    2.07
   2   6  -4  109.92    1.68
   2   6  -4  118.34    2.01
  -2  -6   5   25.83    0.89
   2   6  -5   18.68    0.82
   2   6  -5   18.06    0.93
  -2  -6   6    1.32    0.35
   2   6  -6    1.50    0.35
  -2  -6   7    5.81    0.48
  -2  -6   7   14.39    1.01
   2   6  -7   11.86    0.79
  -2  -6   8    1.45    0.50
   2   6  -8    1.16    0.42
  -2  -6   9   19.80    1.35
   2   6  -9   17.19    1.06
  -2  -6  10   70.90    2.25
   2   6 -10   62.58    1.87
  -2  -6  11    7.52    1.04
   2   6 -11    5.84    0.79
  -2  -6  12  139.71    3.41
   2   6 -12  110.94    2.70
  -2  -6  13    0.27    0.80
   2   6 -13    0.29    0.56
  -2  -6  14   25.40    2.11
   2   6 -14   21.16    1.57
  -2  -6  15    0.63    0.86
   2   6 -15    0.45    0.60
  -2  -6  16   -0.27    0.87
   2   6 -16   -0.11    0.59
  -2  -5 -15    4.72    1.02
   2   5  15    4.11    1.12
   2   5  14   18.84    2.02
   2   5  13   26.85    1.87
   2   5  13   29.15    2.17
   2   5  12    5.76    0.98
   2   5  12    4.39    1.01
  -2  -5 -11    0.33    0.70
   2   5  11    0.71    0.61
   2   5  11   -0.40    0.70
  -2  -5 -10   42.32    1.49
   2   5  10   44.87    1.86
   2   5  10   47.05    2.05
  -2  -5  -9    0.30    0.35
   2   5   9    0.44    0.44
   2   5   9    0.12    0.53
  -2  -5  -8   72.59    1.77
   2   5   8   74.54    2.05
   2   5   8   81.80    2.24
  -2  -5  -7   21.53    1.04
   2   5   7   23.30    1.17
   2   5   7   27.07    1.39
  -2  -5  -6   13.55    0.83
   2   5   6   11.87    0.86
   2   5   6   15.18    1.12
  -2  -5  -5    1.35    0.40
   2   5   5    1.38    0.37
   2   5   5    0.31    0.46
  -2  -5  -4    4.95    0.57
   2   5   4    4.27    0.50
   2   5   4    7.60    0.86
  -2  -5  -3  324.37    3.14
   2   5   3  327.31    3.06
   2   5   3  647.23    4.37
  -2  -5  -2    0.15    0.25
   2   5   2    0.15    0.19
   2   5   2    0.64    0.38
  -2  -5  -1  223.00    2.47
   2   5   1  197.99    2.11
   2   5   1  426.94    3.25
  -2  -5   0  609.96    3.93
   2   5   0  533.79    3.29
   2   5   0  700.55    4.12
  -2  -5   1    2.59    0.40
   2   5  -1    2.03    0.31
   2   5  -1    2.62    0.42
  -2  -5   2  266.86    2.46
   2   5  -2  185.44    1.92
   2   5  -2  215.73    2.29
  -2  -5   3   24.73    0.82
   2   5  -3   15.87    0.65
   2   5  -3   17.39    0.79
  -2  -5   4   85.42    1.34
   2   5  -4   59.54    1.21
   2   5  -4   64.31    1.41
  -2  -5   5   98.38    1.38
  -2  -5   5   89.75    1.76
   2   5  -5   72.13    1.42
  -2  -5   6   90.42    1.86
   2   5  -6   76.58    1.56
  -2  -5   7   43.83    0.90
  -2  -5   7   47.95    1.50
   2   5  -7   40.63    1.26
  -2  -5   8   11.91    0.98
   2   5  -8   10.20    0.79
  -2  -5   9    0.16    0.40
   2   5  -9    0.18    0.33
  -2  -5  10   32.81    1.64
   2   5 -10   31.09    1.38
  -2  -5  11   51.61    2.09
   2   5 -11   44.32    1.72
  -2  -5  12   32.65    1.90
   2   5 -12   27.23    1.57
  -2  -5  13   44.97    2.35
   2   5 -13   33.29    1.83
  -2  -5  14    2.80    0.95
   2   5 -14    3.23    0.83
  -2  -5  15    5.24    1.16
   2   5 -15    3.90    0.86
  -2  -5  16    0.87    0.89
   2   5 -16   -0.70    0.52
  -2  -4 -16    0.40    0.68
   2   4  16   -0.52    0.82
  -2  -4 -15   -0.23    0.61
   2   4  15    0.86    0.87
   2   4  14   27.14    2.11
   2   4  13   16.71    1.60
   2   4  13   15.74    1.81
   2   4  12   60.07    2.36
   2   4  12   59.05    2.48
   2   4  11    3.62    0.82
   2   4  11    4.02    0.91
  -2  -4 -10    3.34    0.55
   2   4  10    3.42    0.71
   2   4  10    3.70    0.80
  -2  -4  -9   32.80    1.21
   2   4   9   38.25    1.60
   2   4   9   40.61    1.73
  -2  -4  -8   18.34    0.94
   2   4   8   21.57    1.19
   2   4   8   21.35    1.30
  -2  -4  -7    4.24    0.53
   2   4   7    3.57    0.55
   2   4   7    4.75    0.71
  -2  -4  -6   12.61    0.76
   2   4   6   13.27    0.87
   2   4   6   15.74    1.09
  -2  -4  -5    7.91    0.61
   2   4   5    6.28    0.63
   2   4   5    9.63    0.90
  -2  -4  -4   55.89    1.30
   2   4   4   57.12    1.35
   2   4   4  100.71    1.80
  -2  -4  -3   30.86    0.95
   2   4   3   31.23    0.95
   2   4   3   61.71    1.34
  -2  -4  -2    6.77    0.52
   2   4   2    7.33    0.49
   2   4   2   15.05    0.75
  -2  -4  -1  223.82    2.26
   2   4   1  215.05    2.07
   2   4   1  458.85    3.03
  -2  -4   0  413.75    2.95
   2   4   0  380.10    2.62
   2   4   0  464.15    3.00
  -2  -4   1  588.20    3.37
   2   4  -1  492.43    2.92
   2   4  -1  601.83    3.30
  -2  -4   2  221.31    1.99
   2   4  -2  163.30    1.72
   2   4  -2  178.76    1.87
  -2  -4   3   39.03    0.85
   2   4  -3   29.40    0.80
   2   4  -3   31.34    0.87
  -2  -4   4  381.95    2.37
  -2  -4   4  358.17    2.96
   2   4  -4  289.81    2.52
  -2  -4   5   47.74    1.23
   2   4  -5   39.21    1.05
  -2  -4   6  116.85    1.17
  -2  -4   6  113.71    1.96
   2   4  -6  105.66    1.79
  -2  -4   7    8.54    0.79
   2   4  -7    5.14    0.57
  -2  -4   8   13.77    0.95
   2   4  -8   10.90    0.79
  -2  -4   9   63.92    1.87
   2   4  -9   56.99    1.65
  -2  -4  10    2.14    0.61
   2   4 -10    2.20    0.53
  -2  -4  11   -0.83    0.48
   2   4 -11    0.30    0.42
  -2  -4  12   11.12    1.21
   2   4 -12   10.72    1.15
  -2  -4  13   14.38    1.72
   2   4 -13   16.78    1.43
  -2  -4  14   15.17    1.58
   2   4 -14   12.10    1.32
  -2  -4  15   38.25    2.29
   2   4 -15   35.57    1.95
  -2  -4  16    0.98    0.86
   2   4 -16    0.70    0.64
  -2  -4  17    7.19    1.35
   2   4 -17    4.58    1.00
  -2  -3 -16    4.28    1.01
   2   3  16    4.13    1.09
  -2  -3 -15   -0.37    0.56
   2   3  15    0.86    0.82
  -2  -3 -14    7.76    1.16
   2   3  14    5.85    1.15
   2   3  13   44.38    2.32
   2   3  12    3.67    0.90
   2   3  12    5.89    1.02
   2   3  11  150.10    3.23
   2   3  11  164.65    3.41
  -2  -3 -10    2.36    0.46
   2   3  10    2.46    0.63
   2   3  10    1.98    0.68
  -2  -3  -9    2.84    0.45
   2   3   9    2.81    0.60
   2   3   9    2.97    0.65
  -2  -3  -8  139.33    2.10
   2   3   8  156.70    2.77
   2   3   8  173.23    2.91
  -2  -3  -7   -0.29    0.20
   2   3   7    0.15    0.31
   2   3   7   -0.35    0.38
  -2  -3  -6  654.68    4.23
   2   3   6  716.48    5.12
   2   3   6  939.70    5.80
  -2  -3  -5  119.30    1.77
   2   3   5  125.92    2.03
   2   3   5  192.46    2.50
  -2  -3  -4    0.04    0.19
   2   3   4    0.18    0.19
   2   3   4    0.03    0.26
  -2  -3  -3    4.58    0.42
   2   3   3    3.94    0.41
   2   3   3    7.01    0.59
  -2  -3  -2    7.00    0.46
   2   3   2    6.32    0.44
   2   3   2   13.66    0.64
  -2  -3  -1  725.44    3.67
   2   3   1  649.92    3.38
   2   3   1 1421.45    4.65
  -2  -3   0    0.07    0.16
   2   3   0    0.22    0.14
   2   3   0    0.11    0.20
  -2  -3   1   83.10    1.16
   2   3  -1   61.38    1.00
   2   3  -1   71.02    1.01
  -2  -3   2  458.35    2.51
   2   3  -2  353.40    2.37
   2   3  -2  389.22    2.37
  -2  -3   3 1055.47    3.57
  -2  -3   3 1059.59    4.26
   2   3  -3  862.33    3.93
  -2  -3   4  460.60    3.10
   2   3  -4  405.54    2.92
  -2  -3   5   30.05    0.56
  -2  -3   5   30.83    0.94
   2   3  -5   28.66    0.90
  -2  -3   6   24.90    0.95
   2   3  -6   21.69    0.87
  -2  -3   7   45.42    1.34
   2   3  -7   41.64    1.24
  -2  -3   8    9.02    0.82
   2   3  -8    8.79    0.71
  -2  -3   9    0.61    0.42
   2   3  -9    0.15    0.33
  -2  -3  10    0.10    0.41
   2   3 -10    0.15    0.34
  -2  -3  11   -0.20    0.46
   2   3 -11    0.07    0.38
  -2  -3  12   49.30    2.07
   2   3 -12   47.37    1.86
  -2  -3  13   17.52    1.71
   2   3 -13   14.64    1.39
  -2  -3  14    5.48    1.11
   2   3 -14    6.41    0.95
  -2  -3  15    0.04    0.79
   2   3 -15    1.65    0.70
  -2  -3  16   -0.15    0.79
   2   3 -16    0.40    0.61
  -2  -3  17   12.46    1.57
   2   3 -17    9.80    1.27
  -2  -2 -16    0.41    0.68
   2   2  16    0.12    0.83
  -2  -2 -15    0.33    0.61
   2   2  15   -0.55    0.68
  -2  -2 -14    0.45    0.63
   2   2  14    1.24    0.82
   2   2  13   16.67    1.86
   2   2  12    6.48    1.04
   2   2  11    3.66    0.85
   2   2  11    4.83    0.87
  -2  -2 -10   17.89    0.89
   2   2  10   22.66    1.35
   2   2  10   22.74    1.46
  -2  -2  -9    7.12    0.61
   2   2   9    8.91    0.93
   2   2   9    9.66    1.06
  -2  -2  -8   31.34    1.00
   2   2   8   35.21    1.38
   2   2   8   36.60    1.49
  -2  -2  -7    3.97    0.48
   2   2   7    3.63    0.55
   2   2   7    4.31    0.61
  -2  -2  -6   36.83    1.00
   2   2   6   39.99    1.27
   2   2   6   53.87    1.47
  -2  -2  -5   22.78    0.76
   2   2   5   23.25    0.91
   2   2   5   32.26    1.08
  -2  -2  -4  152.24    1.77
   2   2   4  154.11    2.01
   2   2   4  233.51    2.39
  -2  -2  -3    2.46    0.29
   2   2   3    1.96    0.30
   2   2   3    4.19    0.46
   2   2   2  224.23    2.02
   2   2   2  443.97    2.59
   2   2   1  236.41    1.90
   2   2   1  485.38    2.36
   2   2   0 1232.74    6.00
   2   2   0 1463.41    4.46
   2   2  -1  193.22    1.60
   2   2  -1  215.32    1.36
   2   2  -2  394.08    2.39
  -2  -2   3  258.64    1.50
  -2  -2   3  244.30    1.86
   2   2  -3  214.53    1.91
  -2  -2   4    1.69    0.19
  -2  -2   4    2.05    0.27
   2   2  -4    1.77    0.27
  -2  -2   5  445.69    3.17
   2   2  -5  430.33    3.22
  -2  -2   6   15.89    0.76
   2   2  -6   16.48    0.76
  -2  -2   7    6.26    0.67
   2   2  -7    5.76    0.59
  -2  -2   8    7.19    0.74
   2   2  -8    7.56    0.70
  -2  -2   9   17.56    1.08
   2   2  -9   10.91    0.85
  -2  -2  10    0.18    0.38
   2   2 -10    0.01    0.33
  -2  -2  11   45.70    1.79
   2   2 -11   43.27    1.68
  -2  -2  12   44.64    1.96
   2   2 -12   44.91    1.83
  -2  -2  13   -0.40    0.65
   2   2 -13   -0.11    0.52
  -2  -2  14   12.46    1.36
   2   2 -14   15.38    1.46
  -2  -2  15    1.01    0.85
   2   2 -15    2.24    0.75
  -2  -2  16   -0.86    0.70
   2   2 -16   -0.38    0.55
  -2  -2  17    0.41    0.89
   2   2 -17    0.91    0.67
  -2  -1 -16    0.48    0.67
   2   1  16    0.80    0.93
  -2  -1 -15    1.43    0.68
   2   1  15    1.77    0.90
  -2  -1 -14    0.16    0.55
   2   1  14   -0.61    0.67
  -2  -1 -13    0.98    0.59
   2   1  13   -1.05    0.68
   2   1  12    5.70    1.04
   2   1  11   -1.17    0.49
   2   1  11    0.42    0.61
   2   1  10   -0.03    0.42
   2   1  10   -0.01    0.50
  -2  -1  -9    3.36    0.42
   2   1   9    3.98    0.65
   2   1   9    3.49    0.64
  -2  -1  -8    1.64    0.31
   2   1   8    1.66    0.46
   2   1   8    1.32    0.52
  -2  -1  -7    3.68    0.44
   2   1   7    3.89    0.56
   2   1   7    3.04    0.52
   2   1   6   18.76    0.89
   2   1   6   23.41    1.04
   2   1   5  152.67    1.73
   2   1   5  196.34    2.36
   2   1   5  263.72    2.73
   2   1   4    0.55    0.19
   2   1   4    0.63    0.22
   2   1   4    1.21    0.27
   2   1   3  134.84    1.47
   2   1   3  164.45    1.80
   2   1   3  255.17    2.14
   2   1   2    0.64    0.16
   2   1   2    0.71    0.18
   2   1   2    0.79    0.20
   2   1   1  124.67    1.27
   2   1   1  125.25    1.28
   2   1   1  240.79    1.45
   2   1   0  326.64    1.91
   2   1   0  341.64    1.96
   2   1   0  414.30    1.42
   2   1  -1   86.03    0.91
   2   1  -1   96.15    1.05
  -2  -1   2 1278.96    4.97
   2   1  -2  967.71    3.71
   2   1  -2 1092.52    5.73
  -2  -1   3    1.73    0.20
   2   1  -3    1.42    0.16
   2   1  -3    1.39    0.22
  -2  -1   4   -0.01    0.12
   2   1  -4    0.11    0.15
  -2  -1   5    2.20    0.30
   2   1  -5    1.95    0.30
  -2  -1   6   71.19    1.41
   2   1  -6   64.61    1.41
  -2  -1   7   36.83    1.19
   2   1  -7   10.45    0.72
  -2  -1   8   55.80    1.56
   2   1  -8   56.56    1.56
  -2  -1   9   30.63    1.35
   2   1  -9   31.16    1.28
  -2  -1  10    0.53    0.41
   2   1 -10    0.18    0.35
  -2  -1  11    1.24    0.55
   2   1 -11    1.34    0.53
  -2  -1  12    5.96    0.89
   2   1 -12    6.04    0.85
  -2  -1  13    2.97    0.80
   2   1 -13    3.89    0.79
  -2  -1  14    4.69    0.98
   2   1 -14    6.94    1.04
  -2  -1  15   13.34    1.49
   2   1 -15   14.23    1.46
  -2  -1  16   -0.03    0.70
   2   1 -16    0.19    0.57
  -2  -1  17    0.63    0.89
   2   1 -17    1.60    0.78
  -2   0 -16    5.84    1.06
   2   0  16    4.84    1.19
  -2   0 -15    3.02    0.79
   2   0  15    1.49    0.91
  -2   0 -14    0.97    0.61
   2   0  14   -0.27    0.79
  -2   0 -13   -0.45    0.52
   2   0  13    0.44    0.80
  -2   0 -12   57.44    2.09
   2   0  12   52.24    2.31
   2   0  11    4.41    0.87
   2   0  10   76.29    2.11
   2   0  10   84.61    2.35
  -2   0  -9   15.42    0.70
   2   0   9   16.14    1.08
   2   0   9   17.94    1.23
   2   0   8  330.78    3.72
   2   0   8  412.57    4.28
   2   0   7    3.90    0.45
   2   0   7    5.42    0.61
   2   0   7    6.83    0.82
   2   0   6    3.72    0.40
   2   0   6    2.74    0.41
   2   0   6    3.92    0.50
   2   0   5   27.93    0.74
   2   0   5   39.75    1.08
   2   0   5   50.72    1.24
   2   0   4    2.33    0.26
   2   0   4    3.36    0.40
   2   0   4    6.03    0.49
   2   0   3   67.54    1.01
   2   0   3   75.55    1.17
   2   0   3  113.38    1.42
   2   0   2 3549.87   13.36
   2   0   2 3598.76   14.05
   2   0   2 5543.55   16.96
   2   0   1   98.62    1.08
   2   0   1   91.92    1.00
   2   0   1  125.58    1.00
   2   0   0  330.00    1.84
   2   0   0  292.62    1.64
   2   0   0  109.22    0.57
   2   0  -1    1.35    0.15
   2   0  -1    0.89    0.14
  -2   0   2  199.05    1.13
   2   0  -2  195.43    1.27
   2   0  -2  192.11    1.53
  -2   0   3    8.83    0.37
   2   0  -3    9.13    0.29
   2   0  -3    9.11    0.42
  -2   0   4  152.13    1.57
   2   0  -4  165.68    1.08
   2   0  -4  155.91    1.76
  -2   0   5   11.02    0.57
   2   0  -5   12.50    0.61
  -2   0   6    2.84    0.40
   2   0  -6    2.59    0.37
  -2   0   7  889.13    5.24
   2   0  -7  946.07    5.62
  -2   0   8  444.91    4.05
   2   0  -8  473.82    4.28
  -2   0   9  797.14    5.80
   2   0  -9  844.20    6.10
  -2   0  10   15.29    1.16
   2   0 -10   15.59    1.06
  -2   0  11   55.91    1.94
   2   0 -11   56.17    1.90
  -2   0  12   74.45    2.36
   2   0 -12   77.24    2.29
  -2   0  13   13.83    1.50
   2   0 -13   12.16    1.27
  -2   0  14   -1.00    0.63
   2   0 -14   -0.59    0.50
  -2   0  15   31.24    2.10
   2   0 -15   33.92    1.95
  -2   0  16   -0.33    0.68
   2   0 -16   -0.01    0.56
  -2   0  17   -0.25    0.74
   2   0 -17   -0.45    0.59
  -2   1 -16    1.73    0.75
   2  -1  16    1.21    1.02
  -2   1 -15    2.99    0.79
   2  -1  15    2.56    1.00
  -2   1 -14   -0.49    0.49
   2  -1  14   -1.16    0.72
  -2   1 -13   -0.11    0.49
   2  -1  13   -1.12    0.70
  -2   1 -12    6.00    0.86
   2  -1  12    5.53    1.02
  -2   1 -11    0.16    0.45
   2  -1  11    0.03    0.60
   2  -1  10    0.42    0.56
   2  -1   9    3.59    0.60
   2  -1   9    4.62    0.74
   2  -1   8    0.10    0.15
   2  -1   8    2.05    0.48
   2  -1   8    1.72    0.53
   2  -1   7    2.47    0.33
   2  -1   7    3.94    0.55
   2  -1   7    4.12    0.61
   2  -1   6   21.41    0.70
   2  -1   6   19.24    0.85
   2  -1   6   28.01    1.11
   2  -1   5  233.66    1.96
   2  -1   5  206.84    2.26
   2  -1   5  291.87    2.86
   2  -1   4    0.67    0.19
   2  -1   4    0.67    0.20
   2  -1   4    0.80    0.25
   2  -1   3  235.06    1.83
   2  -1   3  178.77    1.68
   2  -1   3  255.57    2.16
   2  -1   2    0.68    0.18
   2  -1   2    0.82    0.16
   2  -1   2    1.01    0.19
   2  -1   1  179.20    1.47
   2  -1   1  138.73    1.09
   2  -1   1  198.94    1.36
  -2   1   0  436.55    1.62
   2  -1   0  469.75    2.29
   2  -1   0  360.74    1.60
  -2   1   1  116.40    0.80
   2  -1  -1  126.30    1.17
   2  -1  -1  103.51    0.94
  -2   1   2 1983.70    7.12
   2  -1  -2 1396.69    6.22
   2  -1  -2 1222.39    3.74
  -2   1   3    1.87    0.22
   2  -1  -3    1.88    0.22
   2  -1  -3    1.26    0.20
  -2   1   4    0.08    0.14
   2  -1  -4    0.11    0.11
   2  -1  -4    0.15    0.15
  -2   1   5    2.22    0.30
   2  -1  -5    2.62    0.26
   2  -1  -5    2.52    0.35
  -2   1   6   85.78    1.57
   2  -1  -6   75.93    0.95
   2  -1  -6   68.62    1.46
  -2   1   7   43.38    1.32
   2  -1  -7   10.18    0.75
  -2   1   8   54.83    1.57
   2  -1  -8   55.77    1.56
  -2   1   9   28.89    1.35
   2  -1  -9   31.75    1.32
  -2   1  10    0.14    0.41
   2  -1 -10    0.40    0.41
  -2   1  11    1.50    0.56
   2  -1 -11    1.02    0.52
  -2   1  12    6.32    0.90
   2  -1 -12    7.72    0.95
  -2   1  13    4.68    0.91
   2  -1 -13    4.30    0.82
  -2   1  14    4.39    0.93
   2  -1 -14    4.61    0.89
  -2   1  15   11.96    1.38
   2  -1 -15   12.41    1.46
  -2   1  16   -0.16    0.67
   2  -1 -16   -0.40    0.53
  -2   1  17    0.67    0.85
   2  -1 -17    1.00    0.72
  -2   2 -16   -0.31    0.57
   2  -2  16   -0.56    0.90
  -2   2 -15    0.19    0.59
   2  -2  15   -0.08    0.90
  -2   2 -14    0.56    0.57
   2  -2  14   -0.05    0.89
  -2   2 -13   19.36    1.49
   2  -2  13   16.77    1.90
  -2   2 -12    7.00    0.93
   2  -2  12    7.38    1.15
  -2   2 -11    6.02    0.83
   2  -2  11    5.93    0.97
  -2   2 -10   25.13    1.28
   2  -2  10   23.82    1.53
  -2   2  -9   12.29    0.91
   2  -2   9    7.01    0.53
   2  -2   9   11.92    1.12
   2  -2   8   47.61    1.61
   2  -2   7    2.74    0.34
   2  -2   7    3.78    0.52
   2  -2   7    4.04    0.59
   2  -2   6   53.90    1.04
   2  -2   6   46.52    1.23
   2  -2   6   63.12    1.58
   2  -2   5   31.68    0.80
   2  -2   5   25.92    0.85
   2  -2   5   39.86    1.17
   2  -2   4  224.53    1.91
   2  -2   4  167.27    1.77
   2  -2   4  252.16    2.50
   2  -2   3    3.78    0.37
   2  -2   3    2.81    0.30
   2  -2   3    4.24    0.44
   2  -2   2  395.98    2.40
   2  -2   2  283.86    1.65
   2  -2   2  411.81    2.58
   2  -2   1  385.40    2.32
   2  -2   1  382.37    2.21
  -2   2   0 1643.08    8.28
   2  -2   0 1939.50    7.76
  -2   2   1  378.32    1.94
   2  -2  -1  286.96    1.99
   2  -2  -1  236.28    1.34
  -2   2   2  795.80    3.06
   2  -2  -2  521.38    2.67
   2  -2  -2  459.03    2.28
  -2   2   3  359.41    2.33
   2  -2  -3  269.25    1.95
   2  -2  -3  239.86    1.94
  -2   2   4    2.58    0.33
   2  -2  -4    2.48    0.30
   2  -2  -4    1.96    0.27
  -2   2   5  545.47    3.56
   2  -2  -5  504.84    2.78
   2  -2  -5  462.37    3.40
  -2   2   6   25.08    0.95
   2  -2  -6   17.29    0.61
   2  -2  -6   14.82    0.76
  -2   2   7    5.50    0.61
   2  -2  -7    7.52    0.48
   2  -2  -7    7.15    0.65
  -2   2   8    5.84    0.67
   2  -2  -8    6.13    0.49
   2  -2  -8    6.58    0.70
  -2   2   9   13.53    1.09
   2  -2  -9   12.48    0.61
   2  -2  -9   13.92    0.94
  -2   2  10   -0.16    0.41
   2  -2 -10   -0.12    0.34
  -2   2  11   38.70    1.72
   2  -2 -11   45.46    1.76
  -2   2  12   39.47    1.87
   2  -2 -12   44.49    1.88
  -2   2  13    0.60    0.63
   2  -2 -13    0.01    0.59
  -2   2  14   15.91    1.64
   2  -2 -14   16.21    1.54
  -2   2  15    0.89    0.78
   2  -2 -15    2.11    0.78
  -2   2  16   -0.55    0.61
   2  -2 -16   -0.46    0.56
  -2   2  17    1.95    0.86
   2  -2 -17    0.71    0.74
  -2   3 -16    3.67    0.87
   2  -3  16    4.43    1.30
  -2   3 -15   -0.57    0.48
   2  -3  15   -1.21    0.85
  -2   3 -14    6.18    0.97
   2  -3  14    6.19    1.30
  -2   3 -13   46.04    1.98
   2  -3  13   45.35    2.44
  -2   3 -12    5.69    0.86
   2  -3  12    6.86    1.13
  -2   3 -11  184.86    3.25
   2  -3  11  190.37    3.68
  -2   3 -10    2.40    0.53
   2  -3  10    2.28    0.70
  -2   3  -9    4.97    0.63
   2  -3   9    3.29    0.71
  -2   3  -8  204.07    2.77
   2  -3   8  242.73    3.42
  -2   3  -7    0.12    0.26
   2  -3   7    0.01    0.23
   2  -3   7    0.11    0.41
   2  -3   6  990.15    4.34
   2  -3   6 1160.97    6.47
   2  -3   5  190.22    1.90
   2  -3   5  149.77    1.81
   2  -3   5  214.87    2.63
   2  -3   4   -0.26    0.18
   2  -3   4    0.40    0.19
   2  -3   4    0.18    0.25
   2  -3   3    6.14    0.45
   2  -3   3    5.62    0.34
   2  -3   3    7.27    0.55
   2  -3   2   11.84    0.55
   2  -3   2    6.17    0.25
   2  -3   2   18.02    0.68
  -2   3  -1 1055.46    4.16
   2  -3   1 1154.89    4.43
  -2   3   0    0.05    0.16
   2  -3   0    0.31    0.19
  -2   3   1  135.50    1.45
   2  -3  -1   94.24    1.31
  -2   3   2  756.36    3.48
   2  -3  -2  490.68    2.96
   2  -3  -2  440.19    2.25
  -2   3   3 1554.69    5.35
   2  -3  -3 1107.48    4.50
   2  -3  -3  998.30    4.00
  -2   3   4  660.96    3.81
   2  -3  -4  493.55    3.07
   2  -3  -4  464.52    3.11
  -2   3   5   42.80    1.16
   2  -3  -5   33.78    0.89
   2  -3  -5   31.96    0.97
  -2   3   6   39.89    1.21
   2  -3  -6   27.07    0.82
   2  -3  -6   24.43    0.94
  -2   3   7   49.25    1.43
   2  -3  -7   46.33    1.06
   2  -3  -7   44.00    1.34
  -2   3   8    8.50    0.87
   2  -3  -8    9.65    0.61
   2  -3  -8    8.94    0.78
  -2   3   9   -0.05    0.40
   2  -3  -9    0.16    0.29
   2  -3  -9    0.20    0.34
  -2   3  10    0.44    0.45
   2  -3 -10    0.05    0.29
   2  -3 -10    0.49    0.41
  -2   3  11   -0.23    0.49
   2  -3 -11    0.42    0.45
  -2   3  12   45.89    2.03
   2  -3 -12   50.64    2.01
  -2   3  13   16.48    1.62
   2  -3 -13   19.52    1.53
  -2   3  14    5.61    1.04
   2  -3 -14    6.85    1.08
  -2   3  15    0.87    0.76
   2  -3 -15    2.06    0.78
  -2   3  16   -0.04    0.71
   2  -3 -16   -0.55    0.56
  -2   3  17   12.33    1.51
   2  -3 -17   13.86    1.71
  -2   4 -16   -0.64    0.57
   2  -4  16    0.18    1.00
  -2   4 -15    0.37    0.57
   2  -4  15    0.23    0.95
  -2   4 -14   23.87    1.60
   2  -4  14   26.40    2.24
  -2   4 -13   16.21    1.36
   2  -4  13   18.92    2.09
  -2   4 -12   71.32    2.20
   2  -4  12   88.01    2.97
  -2   4 -11    3.53    0.67
   2  -4  11    4.61    0.98
  -2   4 -10    4.23    0.65
   2  -4  10    5.29    0.89
  -2   4  -9   45.05    1.46
   2  -4   9   55.91    1.99
  -2   4  -8   25.92    1.06
   2  -4   8   31.84    1.50
  -2   4  -7    7.50    0.63
   2  -4   7    6.04    0.60
   2  -4   7    7.90    0.91
  -2   4  -6   17.95    0.76
   2  -4   6   20.01    0.83
   2  -4   6   23.64    1.15
  -2   4  -5   10.46    0.55
   2  -4   5   11.01    0.65
   2  -4   5   13.53    0.89
  -2   4  -4   86.41    1.17
   2  -4   4   98.47    1.47
   2  -4   4  112.28    1.90
  -2   4  -3   48.91    0.74
   2  -4   3   56.36    1.13
   2  -4   3   65.77    1.38
  -2   4  -2   10.75    0.59
   2  -4   2   12.46    0.63
  -2   4  -1  377.33    2.81
   2  -4   1  394.15    2.88
  -2   4   0  776.85    3.90
   2  -4   0  603.49    3.59
  -2   4   1 1103.88    4.62
   2  -4  -1  757.97    4.04
   2  -4  -1  619.07    2.13
  -2   4   2  343.97    2.69
   2  -4  -2  231.36    2.29
   2  -4  -2  214.34    1.62
  -2   4   3   57.45    1.23
   2  -4  -3   37.64    1.00
   2  -4  -3   35.78    0.82
  -2   4   4  515.96    3.64
   2  -4  -4  368.10    2.96
   2  -4  -4  345.80    2.74
  -2   4   5   74.98    1.57
   2  -4  -5   50.16    1.17
   2  -4  -5   47.86    1.17
  -2   4   6  139.56    2.24
   2  -4  -6  120.86    1.80
   2  -4  -6  118.77    1.98
   2  -4  -7    6.74    0.60
   2  -4  -7    5.98    0.63
  -2   4   8   13.33    1.06
   2  -4  -8   13.33    0.75
   2  -4  -8   13.75    0.90
  -2   4   9   53.41    1.76
   2  -4  -9   61.61    1.43
   2  -4  -9   61.05    1.80
  -2   4  10    1.23    0.53
   2  -4 -10    1.36    0.40
   2  -4 -10    1.68    0.52
  -2   4  11   -0.27    0.49
   2  -4 -11    0.14    0.45
  -2   4  12    9.17    1.09
   2  -4 -12   12.31    1.28
  -2   4  13   20.11    1.77
   2  -4 -13   19.81    1.57
  -2   4  14   14.65    1.65
   2  -4 -14   14.58    1.50
  -2   4  15   35.84    2.20
   2  -4 -15   39.82    2.20
  -2   4  16    1.26    0.80
   2  -4 -16    1.09    0.74
   2  -5  15    7.46    1.39
  -2   5 -14   15.08    1.42
   2  -5  14   18.01    2.10
  -2   5 -13   28.68    1.64
   2  -5  13   36.90    2.32
  -2   5 -12    5.88    0.85
   2  -5  12    6.48    1.19
  -2   5 -11    0.56    0.45
   2  -5  11    0.33    0.72
  -2   5 -10   55.84    1.71
   2  -5  10   72.88    2.43
  -2   5  -9    0.26    0.31
   2  -5   9   -0.45    0.52
  -2   5  -8   96.96    1.88
   2  -5   8   79.07    1.45
   2  -5   8  127.42    2.73
  -2   5  -7   30.65    1.02
   2  -5   7   34.23    1.06
   2  -5   7   42.81    1.60
  -2   5  -6   18.84    0.75
   2  -5   6   20.76    0.89
   2  -5   6   26.92    1.27
  -2   5  -5    1.94    0.29
   2  -5   5    2.35    0.42
   2  -5   5    1.80    0.48
  -2   5  -4    7.22    0.40
   2  -5   4    7.33    0.63
   2  -5   4    9.85    0.82
  -2   5  -3  510.36    2.13
  -2   5  -3  510.97    3.93
   2  -5   3  597.94    3.83
  -2   5  -2    0.04    0.23
   2  -5   2    0.29    0.26
  -2   5  -1  387.45    3.17
   2  -5   1  346.15    2.96
  -2   5   0 1152.12    5.33
   2  -5   0  893.60    4.76
  -2   5   1    5.28    0.65
   2  -5  -1    3.82    0.45
   2  -5  -1    3.30    0.25
  -2   5   2  402.17    3.21
   2  -5  -2  275.47    2.74
   2  -5  -2  254.24    1.83
  -2   5   3   33.22    1.11
   2  -5  -3   22.91    0.90
   2  -5  -3   21.36    0.67
  -2   5   4  109.80    1.90
   2  -5  -4   75.27    1.53
   2  -5  -4   69.85    1.30
  -2   5   5  117.16    2.05
   2  -5  -5   89.60    1.68
   2  -5  -5   84.97    1.57
  -2   5   6  107.91    2.10
   2  -5  -6   89.66    1.72
   2  -5  -6   86.49    1.72
  -2   5   7   65.05    1.80
   2  -5  -7   47.24    1.32
   2  -5  -7   47.00    1.41
  -2   5   8   10.41    1.05
   2  -5  -8   13.71    0.85
   2  -5  -8   13.06    0.91
  -2   5   9    0.04    0.45
   2  -5  -9   -0.49    0.33
   2  -5  -9    0.26    0.37
  -2   5  10   31.77    1.65
   2  -5 -10   34.52    1.27
   2  -5 -10   33.97    1.51
  -2   5  11   47.19    2.03
   2  -5 -11   48.76    1.91
  -2   5  12   32.65    2.01
   2  -5 -12   33.60    1.83
  -2   5  13   43.57    2.32
   2  -5 -13   37.41    2.01
  -2   5  14    4.05    1.02
   2  -5 -14    4.45    0.94
  -2   5  15    4.19    1.04
   2  -5 -15    3.36    0.91
  -2   5  16   -0.75    0.72
   2  -5 -16    0.18    0.68
   2  -6  15    0.42    1.00
   2  -6  14    3.67    1.17
   2  -6  13   31.88    2.36
   2  -6  12    2.40    0.95
  -2   6 -11   35.63    1.51
   2  -6  11   47.38    2.32
  -2   6 -10    0.46    0.40
   2  -6  10   -0.31    0.65
  -2   6  -9    4.92    0.61
   2  -6   9    5.57    0.86
  -2   6  -8   29.60    1.11
   2  -6   8   33.96    1.21
   2  -6   8   37.18    1.75
  -2   6  -7   46.53    1.20
   2  -6   7   50.98    1.34
   2  -6   7   63.57    1.98
  -2   6  -6    1.21    0.29
   2  -6   6    1.91    0.44
   2  -6   6    2.35    0.56
  -2   6  -5   68.66    1.13
   2  -6   5   82.59    1.62
  -2   6  -4    6.00    0.35
  -2   6  -4    5.99    0.68
   2  -6   4    7.33    0.68
  -2   6  -3  231.13    2.85
   2  -6   3  262.57    2.78
  -2   6  -2  478.32    3.93
   2  -6   2  505.05    3.85
  -2   6  -1   80.12    1.66
   2  -6   1   67.90    1.50
  -2   6   0  377.83    3.38
   2  -6   0  295.48    3.02
  -2   6   1 2053.40    7.74
   2  -6  -1 1459.62    6.68
   2  -6  -1 1351.77    3.51
  -2   6   2  373.38    3.42
   2  -6  -2  254.86    2.88
  -2   6   3 1347.82    6.53
   2  -6  -3  909.18    5.43
  -2   6   4  213.75    2.80
   2  -6  -4  144.50    2.26
  -2   6   5   30.20    1.27
   2  -6  -5   21.51    1.00
  -2   6   6    2.74    0.59
   2  -6  -6    1.79    0.44
   2  -6  -6    1.54    0.37
  -2   6   7   16.19    1.16
   2  -6  -7   13.64    0.93
   2  -6  -7   13.62    0.87
  -2   6   8    2.10    0.59
   2  -6  -8    1.11    0.42
   2  -6  -8    1.73    0.45
  -2   6   9   18.23    1.38
   2  -6  -9   17.01    1.09
   2  -6  -9   19.88    1.21
  -2   6  10   58.47    2.13
   2  -6 -10   70.11    1.86
   2  -6 -10   67.93    2.09
  -2   6  11    5.42    1.00
   2  -6 -11    7.93    1.02
   2  -6 -11    8.31    1.02
  -2   6  12  115.24    3.18
   2  -6 -12  124.68    3.12
  -2   6  13    0.86    0.80
   2  -6 -13    0.52    0.67
  -2   6  14   21.56    1.98
   2  -6 -14   23.70    1.77
  -2   6  15    0.76    0.76
   2  -6 -15    0.82    0.71
  -2   6  16    0.35    0.83
   2  -6 -16    1.06    0.74
   2  -7  15    0.22    1.02
   2  -7  14    5.48    1.28
   2  -7  13   26.28    2.26
   2  -7  12    3.92    1.11
   2  -7  11    6.81    1.17
   2  -7  10    0.68    0.79
   2  -7   9   11.92    1.49
  -2   7  -8    4.22    0.68
   2  -7   8    6.10    0.90
  -2   7  -7  121.45    1.84
   2  -7   7  140.75    2.22
   2  -7   7  173.41    3.21
  -2   7  -6   45.18    1.04
   2  -7   6   55.43    1.47
  -2   7  -5   10.25    0.50
  -2   7  -5    9.93    0.87
   2  -7   5   12.70    0.90
  -2   7  -4    9.77    0.41
  -2   7  -4    9.43    0.85
   2  -7   4   12.10    0.86
  -2   7  -3  125.12    2.28
   2  -7   3  140.04    2.22
  -2   7  -2   44.08    1.41
   2  -7   2   45.53    1.35
  -2   7  -1  127.22    2.21
   2  -7   1  113.77    2.05
  -2   7   0   27.82    1.19
   2  -7   0   22.63    1.06
  -2   7   1   71.68    1.75
   2  -7  -1   49.99    1.50
  -2   7   2   71.28    1.77
   2  -7  -2   47.91    1.47
  -2   7   3    4.69    0.68
   2  -7  -3    3.03    0.50
  -2   7   4  312.43    3.56
   2  -7  -4  211.00    2.89
  -2   7   5   -0.56    0.44
   2  -7  -5   -0.08    0.33
  -2   7   6   71.81    1.96
   2  -7  -6   65.47    1.76
  -2   7   7    8.77    1.09
   2  -7  -7    6.55    0.76
   2  -7  -7    7.48    0.79
  -2   7   8  145.76    2.95
   2  -7  -8  180.19    2.89
   2  -7  -8  176.21    2.92
  -2   7   9   15.28    1.43
   2  -7  -9   10.74    1.16
   2  -7  -9   11.66    1.12
  -2   7  10   26.32    1.77
   2  -7 -10   35.21    1.54
   2  -7 -10   36.30    1.68
  -2   7  11   10.19    1.26
   2  -7 -11   10.71    1.23
   2  -7 -11   12.33    1.35
  -2   7  12   96.49    3.08
   2  -7 -12  109.75    2.99
  -2   7  13    2.22    0.90
   2  -7 -13    1.71    0.82
  -2   7  14   -0.80    0.74
   2  -7 -14    0.64    0.68
  -2   7  15    0.97    0.90
   2  -7 -15    1.54    0.78
  -2   7  16    0.97    0.91
   2  -8  14    0.40    0.95
   2  -8  13    1.83    1.08
   2  -8  12    0.34    0.94
   2  -8  11  151.96    3.74
   2  -8  10    0.40    0.79
   2  -8   9   37.61    2.03
  -2   8  -7    3.34    0.65
   2  -8   7    3.83    0.64
  -2   8  -6   -0.29    0.37
   2  -8   6    0.11    0.41
  -2   8  -5   70.89    1.98
   2  -8   5   80.03    1.84
  -2   8  -4   59.88    1.79
   2  -8   4   68.12    1.72
  -2   8  -3   -0.01    0.38
   2  -8   3    0.46    0.40
  -2   8  -2  258.20    3.38
   2  -8   2  249.99    3.15
  -2   8  -1  115.27    2.26
   2  -8   1   93.29    2.02
  -2   8   0   93.85    2.09
   2  -8   0   69.90    1.79
  -2   8   1  151.01    2.56
   2  -8  -1  107.49    2.18
  -2   8   2    7.15    0.46
  -2   8   2   13.77    1.09
   2  -8  -2    7.37    0.82
  -2   8   3   19.45    0.72
  -2   8   3   36.40    1.51
   2  -8  -3   24.73    1.17
  -2   8   4   28.95    1.41
   2  -8  -4   19.44    1.12
  -2   8   5   35.23    1.56
   2  -8  -5   24.61    1.24
  -2   8   6    3.04    0.65
   2  -8  -6    4.05    0.70
  -2   8   7    4.30    0.79
   2  -8  -7    4.31    0.75
   2  -8  -7    4.28    0.64
  -2   8   8   81.24    2.40
   2  -8  -8  103.87    2.40
   2  -8  -8  101.79    2.31
  -2   8   9    1.47    0.72
   2  -8  -9    1.62    0.65
   2  -8  -9    1.64    0.57
  -2   8  10    0.67    0.70
   2  -8 -10    0.48    0.57
   2  -8 -10    0.94    0.59
  -2   8  11    4.57    1.02
   2  -8 -11    5.83    0.89
   2  -8 -11    6.67    1.00
  -2   8  12   17.94    1.88
   2  -8 -12   21.20    1.64
  -2   8  13    0.45    0.82
   2  -8 -13    1.19    0.74
  -2   8  14    1.56    0.89
   2  -8 -14    0.30    0.65
  -2   8  15    0.16    0.82
   2  -8 -15    0.70    0.70
   2  -9  14    0.37    1.08
   2  -9  13    1.05    1.05
   2  -9  12    1.77    1.06
   2  -9  11    9.28    1.34
  -2   9  -9   34.57    1.92
  -2   9  -8  137.09    3.15
  -2   9  -7   30.71    1.62
   2  -9   7   32.66    1.45
  -2   9  -6   -0.38    0.38
   2  -9   6    0.26    0.46
  -2   9  -5   -0.33    0.38
   2  -9   5    0.46    0.45
  -2   9  -4   27.93    1.45
   2  -9   4   34.56    1.42
  -2   9  -3   39.35    1.60
   2  -9   3   37.04    1.47
  -2   9  -2   11.28    1.13
   2  -9   2   10.82    1.04
  -2   9  -1   68.27    1.98
   2  -9   1   55.99    1.75
  -2   9   0  438.73    4.53
   2  -9   0  318.92    3.85
  -2   9   1   99.51    2.32
   2  -9  -1   69.95    1.94
  -2   9   2    1.27    0.27
  -2   9   2    0.33    0.57
   2  -9  -2   -0.63    0.35
  -2   9   3    4.30    0.48
  -2   9   3    6.86    0.83
   2  -9  -3    5.70    0.76
  -2   9   4    5.74    0.57
  -2   9   4   10.05    1.16
   2  -9  -4    5.62    0.74
  -2   9   5    5.99    0.87
   2  -9  -5    5.39    0.82
  -2   9   6    0.93    0.63
   2  -9  -6    1.58    0.57
  -2   9   7   30.14    1.75
   2  -9  -7   33.93    1.62
  -2   9   8   -0.26    0.64
   2  -9  -8    0.22    0.52
   2  -9  -8   -0.04    0.38
  -2   9   9    6.51    1.05
   2  -9  -9    6.11    0.91
   2  -9  -9    8.46    0.97
  -2   9  10   14.92    1.69
   2  -9 -10   20.79    1.49
   2  -9 -10   19.71    1.43
  -2   9  11    3.14    0.93
   2  -9 -11    1.69    0.75
   2  -9 -11    2.39    0.75
  -2   9  12   33.64    2.28
   2  -9 -12   38.85    2.03
  -2   9  13    6.48    1.21
   2  -9 -13    7.30    1.12
  -2   9  14    7.75    1.27
   2  -9 -14    8.02    1.21
  -2   9  15    0.64    0.90
  -2  10 -11    1.45    0.82
  -2  10 -10   -0.35    0.68
  -2  10  -9   39.40    2.13
  -2  10  -8    5.47    0.97
  -2  10  -7   21.31    1.57
   2 -10   7   27.20    1.50
  -2  10  -6    2.78    0.74
   2 -10   6    4.12    0.76
  -2  10  -5    1.50    0.63
   2 -10   5    2.54    0.67
  -2  10  -4   19.20    1.39
   2 -10   4   23.85    1.36
  -2  10  -3   -1.20    0.46
   2 -10   3   -0.40    0.48
  -2  10  -2   37.98    1.71
   2 -10   2   34.09    1.54
  -2  10  -1   58.51    2.05
   2 -10   1   47.84    1.79
  -2  10   0  220.25    3.53
   2 -10   0  160.05    2.96
  -2  10   1    7.19    0.98
   2 -10  -1    4.31    0.75
  -2  10   2    2.41    0.78
   2 -10  -2    0.83    0.55
  -2  10   3   -0.01    0.30
  -2  10   3    0.60    0.67
   2 -10  -3    0.00    0.49
  -2  10   4    1.20    0.70
   2 -10  -4    0.53    0.50
  -2  10   5   -1.41    0.56
   2 -10  -5   -0.19    0.45
  -2  10   6   93.98    2.66
   2 -10  -6  115.46    2.73
  -2  10   7   -0.25    0.64
   2 -10  -7    0.15    0.55
  -2  10   8   51.45    2.22
   2 -10  -8   71.04    2.33
   2 -10  -8   65.18    1.99
  -2  10   9   13.90    1.72
   2 -10  -9   19.14    1.54
   2 -10  -9   17.14    1.30
  -2  10  10   45.78    2.33
   2 -10 -10   64.64    2.33
   2 -10 -10   57.59    2.13
  -2  10  11    4.92    1.05
   2 -10 -11    6.36    1.01
   2 -10 -11    5.14    0.91
  -2  10  12    5.35    1.16
   2 -10 -12    9.14    1.17
  -2  10  13    0.42    0.83
   2 -10 -13    0.57    0.68
  -2  10  14    1.83    0.98
   2 -10 -14    2.35    0.82
  -2  11 -12   46.63    2.54
  -2  11 -11    6.11    1.20
  -2  11 -10   65.12    2.70
  -2  11  -9    6.77    1.16
  -2  11  -8    2.44    0.83
  -2  11  -7   27.26    1.88
   2 -11   7   34.28    1.91
  -2  11  -6  136.23    3.26
   2 -11   6  144.76    2.92
  -2  11  -5   -0.45    0.61
   2 -11   5   -0.48    0.55
  -2  11  -4   49.62    2.06
   2 -11   4   51.68    1.91
  -2  11  -3    3.90    0.87
   2 -11   3    3.21    0.76
  -2  11  -2   53.49    2.13
   2 -11   2   52.47    1.95
  -2  11  -1  228.50    3.82
   2 -11   1  187.48    3.36
  -2  11   0  187.33    3.53
   2 -11   0  137.99    2.96
  -2  11   1  569.35    5.84
   2 -11  -1  400.41    4.87
  -2  11   2   62.32    2.26
   2 -11  -2   50.44    1.94
  -2  11   3   21.99    1.65
   2 -11  -3   16.47    1.35
  -2  11   4   14.30    1.51
   2 -11  -4   10.42    1.12
  -2  11   5   17.63    1.66
   2 -11  -5   22.82    1.54
  -2  11   6    8.12    1.15
   2 -11  -6   11.35    1.34
  -2  11   7   49.30    2.24
   2 -11  -7   69.35    2.40
  -2  11   8    2.86    0.86
   2 -11  -8   -0.14    0.65
   2 -11  -8    0.61    0.50
  -2  11   9    4.80    1.08
   2 -11  -9    6.56    1.01
   2 -11  -9    5.32    0.82
  -2  11  10   10.23    1.27
   2 -11 -10   12.16    1.51
   2 -11 -10   11.69    1.31
  -2  11  11   34.37    2.29
   2 -11 -11   43.48    2.17
   2 -11 -11   41.06    2.02
  -2  11  12    2.11    0.94
   2 -11 -12    2.33    1.04
   2 -11 -12    2.73    0.79
  -2  11  13    5.88    1.17
   2 -11 -13    5.40    1.01
  -2  12 -11    1.02    0.82
  -2  12 -10   -0.40    0.71
  -2  12  -9    2.32    0.86
  -2  12  -8    6.93    1.13
  -2  12  -7   -0.74    0.65
  -2  12  -6    2.54    0.89
   2 -12   6    2.29    0.83
  -2  12  -5    0.56    0.75
   2 -12   5    0.16    0.68
  -2  12  -4   46.70    2.21
   2 -12   4   49.81    2.07
  -2  12  -3  108.53    2.99
   2 -12   3  101.65    2.76
  -2  12  -2   16.22    1.65
   2 -12   2   12.63    1.57
  -2  12  -1   17.09    1.72
   2 -12   1    7.35    1.15
  -2  12   0    4.61    1.06
   2 -12   0    2.37    0.91
  -2  12   1   34.38    2.02
   2 -12  -1   20.83    1.64
  -2  12   2   21.16    1.81
   2 -12  -2   10.67    1.23
  -2  12   3   13.56    1.68
   2 -12  -3   12.16    1.39
  -2  12   4   20.33    1.75
   2 -12  -4   21.98    1.68
  -2  12   5    3.52    0.95
   2 -12  -5    5.57    1.00
  -2  12   6    2.97    0.97
   2 -12  -6    5.74    1.05
  -2  12   7   -1.81    0.63
   2 -12  -7   -1.02    0.61
  -2  12   8    4.30    1.00
   2 -12  -8    6.64    1.08
  -2  12   9   27.26    2.14
   2 -12  -9   37.19    2.07
  -2  12  10    0.44    0.80
   2 -12 -10    0.45    0.71
   2 -12 -10    0.85    0.91
  -2  12  11    7.48    1.27
   2 -12 -11    7.61    1.17
   2 -12 -11    7.20    1.02
  -2  12  12    3.44    1.05
   2 -12 -12    2.07    0.87
   2 -12 -12    3.10    0.87
  -2  13 -10    0.91    0.82
  -2  13  -9   20.56    1.98
  -2  13  -8    3.48    0.98
  -2  13  -7   21.47    1.94
  -2  13  -6  120.93    3.41
   2 -13   6  112.01    2.97
  -2  13  -5    2.24    0.94
   2 -13   5   -0.27    0.74
  -2  13  -4   41.00    2.22
   2 -13   4   42.02    2.10
  -2  13  -3   16.34    1.75
   2 -13   3   14.69    1.58
  -2  13  -2    9.56    1.31
   2 -13   2    5.88    1.08
  -2  13  -1   92.20    2.93
   2 -13   1   72.31    2.54
  -2  13   0    8.31    1.32
   2 -13   0    5.40    1.01
  -2  13   1  228.94    4.30
   2 -13  -1  171.65    3.67
  -2  13   2    4.17    1.08
   2 -13  -2    2.86    0.89
  -2  13   3   37.16    2.21
   2 -13  -3   37.07    2.05
  -2  13   4   21.21    1.94
   2 -13  -4   25.55    1.86
  -2  13   5   24.20    1.99
   2 -13  -5   27.64    1.94
  -2  13   6    5.73    1.15
   2 -13  -6    7.34    1.16
  -2  13   7    1.50    0.87
   2 -13  -7    2.76    0.90
  -2  13   8    0.26    0.80
   2 -13  -8    0.04    0.70
  -2  13   9   10.26    1.43
   2 -13  -9   10.67    1.34
  -2  13  10    0.61    0.86
   2 -13 -10    0.55    0.80
  -2  13  11    2.52    1.08
   2 -13 -11    3.15    0.97
  -2  14  -9    2.28    1.00
  -2  14  -8    6.56    1.28
  -2  14  -7   10.53    1.49
  -2  14  -6    0.94    0.91
   2 -14   6   -0.50    0.74
  -2  14  -5   26.73    2.07
   2 -14   5   21.38    1.86
  -2  14  -4   -1.31    0.80
   2 -14   4   -0.12    0.75
  -2  14  -3   17.11    1.87
   2 -14   3   15.81    1.75
  -2  14  -2   17.87    1.91
   2 -14   2   20.49    1.91
  -2  14  -1   31.49    2.24
   2 -14   1   24.46    1.91
  -2  14   0    5.87    1.27
   2 -14   0    4.68    1.08
  -2  14   1   35.73    2.32
   2 -14  -1   22.89    1.91
  -2  14   2   17.52    2.03
   2 -14  -2   14.94    1.79
  -2  14   3    0.50    0.89
   2 -14  -3    0.46    0.80
  -2  14   4    7.03    1.27
   2 -14  -4    9.21    1.34
  -2  14   5    0.85    0.87
   2 -14  -5    1.96    0.91
  -2  14   6    7.33    1.26
   2 -14  -6    7.97    1.27
  -2  14   7   21.54    2.11
   2 -14  -7   31.72    2.14
  -2  14   8    0.23    0.86
   2 -14  -8    1.86    0.90
  -2  14   9   11.27    1.46
   2 -14  -9   17.52    1.91
  -2  14  10    1.01    0.98
   2 -14 -10    1.84    0.95
  -2  15  -8    4.39    1.19
  -2  15  -7    7.95    1.35
  -2  15  -6    7.14    1.31
  -2  15  -5   -0.74    0.87
   2 -15   5    0.04    0.85
  -2  15  -4    3.49    1.16
   2 -15   4    3.41    1.05
  -2  15  -3   -1.66    0.87
   2 -15   3   -0.07    0.82
  -2  15  -2    4.57    1.27
   2 -15   2    3.44    1.05
  -2  15  -1   -1.09    1.02
   2 -15   1    0.05    0.82
  -2  15   0    8.17    1.45
   2 -15   0    5.31    1.13
  -2  15   1   40.40    2.58
   2 -15  -1   31.43    2.21
  -2  15   2   -0.74    0.90
   2 -15  -2    1.04    0.91
  -2  15   3   34.83    2.44
   2 -15  -3   40.90    2.41
  -2  15   4    1.77    1.01
   2 -15  -4    2.93    1.01
  -2  15   5    0.19    0.90
   2 -15  -5    0.35    0.85
  -2  15   6   10.63    1.47
   2 -15  -6   11.34    1.45
  -2  15   7    4.41    1.16
   2 -15  -7    9.88    1.43
  -2  15   8    1.01    0.93
   2 -15  -8    3.06    1.05
  -2  15   9    0.35    0.91
  -2  16  -6    7.09    1.39
  -2  16  -5   -0.11    1.00
   2 -16   5   -0.07    0.89
  -2  16  -4   30.97    2.32
   2 -16   4   31.46    2.29
  -2  16  -3   10.60    1.60
   2 -16   3    8.95    1.36
  -2  16  -2   -0.89    1.12
   2 -16   2    0.19    0.94
  -2  16  -1   28.83    2.39
   2 -16   1   25.25    2.16
  -2  16   0    4.76    1.34
   2 -16   0    3.77    1.12
  -2  16   1    1.84    1.12
   2 -16  -1    0.87    0.93
  -2  16   2    6.00    1.32
   2 -16  -2    7.78    1.38
  -2  16   3    2.52    1.15
   2 -16  -3    3.36    1.12
  -2  16   4    5.88    1.30
   2 -16  -4    6.86    1.30
  -2  16   5   -0.49    0.83
   2 -16  -5    0.18    0.87
  -2  16   6    6.51    1.26
   2 -16  -6   10.31    1.50
  -2  16   7    1.96    1.02
  -2  17  -3   -0.45    1.16
  -2  17  -2    0.37    1.21
   2 -17   2    0.01    0.97
  -2  17  -1    0.01    1.23
   2 -17   1    0.41    1.02
  -2  17   0    1.28    1.23
   2 -17   0    1.51    1.09
  -2  17   1   -2.14    0.94
   2 -17  -1    0.98    1.02
  -2  17   2    2.20    1.19
   2 -17  -2    2.24    1.15
  -2  17   3    1.36    1.08
   2 -17  -3    0.23    1.04
  -2  17   4    0.29    0.98
   3  17   1    1.17    1.08
  -3 -17   0   12.33    1.62
   3  17   0   10.00    1.61
  -3 -17   1    1.80    1.02
   3  17  -1    0.53    1.04
   3  17  -2    1.41    1.17
   3  17  -3    1.80    1.26
   3  16   5    4.12    1.20
  -3 -16  -4    7.24    1.30
   3  16   4    6.74    1.34
  -3 -16  -3    0.49    0.93
   3  16   3   -0.04    0.94
  -3 -16  -2    4.92    1.21
   3  16   2    3.27    1.12
  -3 -16  -1    3.74    1.12
   3  16   1    1.91    1.05
  -3 -16   0    7.26    1.32
   3  16   0    5.96    1.32
  -3 -16   1   30.48    2.36
   3  16  -1   29.44    2.29
  -3 -16   2    5.99    1.27
   3  16  -2    4.16    1.21
  -3 -16   3    4.98    1.20
   3  16  -3    3.55    1.26
  -3 -16   4    7.37    1.32
   3  16  -4    8.34    1.56
  -3 -16   5   -0.78    0.86
   3  16  -5   -1.17    1.01
   3  16  -6    4.17    1.32
   3  16  -7    0.98    1.12
  -3 -15  -7    0.57    0.87
   3  15   7   -0.07    0.97
  -3 -15  -6    0.15    0.86
   3  15   6   -0.53    0.91
  -3 -15  -5    4.98    1.17
   3  15   5    3.47    1.12
  -3 -15  -4   15.33    1.86
   3  15   4   12.25    1.57
  -3 -15  -3   -0.50    0.78
   3  15   3   -0.53    0.86
  -3 -15  -2   20.26    1.99
   3  15   2   16.43    2.05
  -3 -15  -1    2.54    1.01
   3  15   1   -0.33    0.89
  -3 -15   0    3.23    1.02
   3  15   0    1.88    1.00
  -3 -15   1   -0.46    0.79
   3  15  -1   -0.87    0.89
  -3 -15   2    0.93    0.90
   3  15  -2    0.52    1.01
  -3 -15   3    1.76    0.98
   3  15  -3    1.41    1.11
  -3 -15   4    0.20    0.86
   3  15  -4    0.40    0.98
  -3 -15   5    0.19    0.86
   3  15  -5    0.85    1.02
   3  15  -6   21.88    2.18
   3  15  -7    1.66    1.11
   3  15  -9   20.45    2.24
   3  14   9   -0.57    0.90
  -3 -14  -8   13.82    1.60
   3  14   8    8.53    1.27
   3  14   8    9.02    1.45
  -3 -14  -7   51.79    2.62
   3  14   7   40.60    2.63
  -3 -14  -6    0.93    0.86
   3  14   6    0.42    0.89
  -3 -14  -5   19.10    1.90
   3  14   5   12.26    1.50
  -3 -14  -4   -0.50    0.74
   3  14   4   -0.71    0.80
  -3 -14  -3   19.11    1.90
   3  14   3   14.67    1.57
  -3 -14  -2    0.59    0.83
   3  14   2    0.48    0.89
  -3 -14  -1    6.66    1.16
   3  14   1    4.52    1.13
  -3 -14   0   79.02    2.85
   3  14   0   84.01    2.95
  -3 -14   1   55.16    2.48
   3  14  -1   71.38    2.86
  -3 -14   2   46.44    2.32
   3  14  -2   61.60    2.76
  -3 -14   3   37.82    2.18
   3  14  -3   46.63    2.52
  -3 -14   4   37.16    2.13
   3  14  -4   34.30    2.26
  -3 -14   5    0.07    0.78
   3  14  -5   -0.61    0.91
  -3 -14   6    3.64    1.46
   3  14  -6    4.76    1.13
   3  14  -7   -0.48    0.80
   3  14  -8    4.98    1.17
   3  14  -9   18.27    2.05
   3  14 -10   12.35    1.54
  -3 -13 -10    5.25    1.16
   3  13  10    4.41    1.06
   3  13  10    5.72    1.26
  -3 -13  -9   -0.67    0.74
   3  13   9   -0.52    0.59
   3  13   9    0.57    0.94
  -3 -13  -8    0.45    0.76
   3  13   8    1.23    0.71
   3  13   8    0.97    0.98
  -3 -13  -7    6.13    1.12
   3  13   7    4.92    0.87
   3  13   7    5.17    1.19
  -3 -13  -6   12.17    1.41
   3  13   6    8.38    1.05
   3  13   6   10.50    1.45
  -3 -13  -5   20.04    1.81
   3  13   5   17.99    1.38
   3  13   5   15.16    1.61
  -3 -13  -4   -0.59    0.71
   3  13   4   -0.10    0.49
   3  13   4   -1.24    0.79
  -3 -13  -3    0.27    0.72
   3  13   3   -0.41    0.45
   3  13   3   -0.56    0.85
  -3 -13  -2    0.98    0.78
   3  13   2   -0.05    0.85
  -3 -13  -1    5.09    1.04
   3  13   1    4.31    1.12
  -3 -13   0   43.63    2.21
   3  13   0   48.42    2.36
  -3 -13   1    1.27    0.83
   3  13  -1    1.75    0.98
  -3 -13   2   45.23    2.17
   3  13  -2   53.45    2.40
  -3 -13   3   -0.31    0.67
   3  13  -3   -1.31    0.83
  -3 -13   4   -0.71    0.70
   3  13  -4   -1.27    0.86
  -3 -13   5   41.53    2.02
   3  13  -5   40.60    2.24
  -3 -13   6    4.53    0.94
   3  13  -6    2.69    0.98
   3  13  -7   14.68    1.75
   3  13  -8    1.38    0.94
   3  13  -9    5.31    1.11
   3  13 -10    0.45    0.83
   3  13 -11    0.11    0.87
  -3 -12 -11   36.56    2.26
   3  12  11   30.97    2.18
   3  12  11   35.74    2.51
  -3 -12 -10   32.52    2.11
   3  12  10   24.17    1.87
   3  12  10   28.85    2.43
  -3 -12  -9   27.31    1.95
   3  12   9   22.58    1.76
   3  12   9   23.37    2.13
  -3 -12  -8    2.41    0.87
   3  12   8    1.49    0.72
   3  12   8    2.85    1.02
  -3 -12  -7   16.90    1.68
   3  12   7   12.29    1.38
   3  12   7   12.84    1.53
  -3 -12  -6  109.43    3.11
   3  12   6   91.71    2.58
   3  12   6   93.45    3.08
  -3 -12  -5   99.10    2.93
   3  12   5   82.93    2.39
   3  12   5   85.66    2.96
  -3 -12  -4   87.01    2.77
   3  12   4   71.06    2.13
   3  12   4   78.02    2.80
  -3 -12  -3   49.88    2.24
   3  12   3   36.41    1.56
   3  12   3   38.47    2.18
  -3 -12  -2  219.32    4.05
   3  12   2  174.12    2.99
   3  12   2  209.24    3.97
  -3 -12  -1   58.68    2.29
   3  12   1   43.38    1.61
   3  12   1   63.45    2.58
  -3 -12   0  248.51    4.16
   3  12   0  183.36    2.91
   3  12   0  351.58    4.87
  -3 -12   1   50.29    2.18
   3  12  -1   52.58    2.35
  -3 -12   2   -0.48    0.65
  -3 -12   3    2.86    0.87
   3  12  -3    0.01    0.93
  -3 -12   4   21.01    1.69
   3  12  -4   14.69    1.65
  -3 -12   5   27.59    1.69
   3  12  -5   25.40    1.84
  -3 -12   6   71.79    2.22
   3  12  -6   53.94    2.28
   3  12  -7    0.72    0.75
   3  12  -8   19.80    1.75
   3  12  -9    5.54    1.12
   3  12 -10    1.31    0.85
   3  12 -11    1.02    0.82
   3  12 -12    6.89    1.26
  -3 -11 -12    0.18    0.79
   3  11  12    0.90    0.82
   3  11  12    0.10    0.89
  -3 -11 -11    3.32    0.95
   3  11  11    1.26    0.85
   3  11  11    1.35    0.95
  -3 -11 -10    0.42    0.71
   3  11  10    0.49    0.65
   3  11  10   -0.78    0.74
  -3 -11  -9    2.55    0.85
   3  11   9    0.49    0.67
   3  11   9    1.87    0.91
  -3 -11  -8    3.83    0.93
   3  11   8    3.26    0.83
   3  11   8    3.34    1.00
  -3 -11  -7    0.19    0.64
   3  11   7    0.15    0.55
   3  11   7    0.04    0.78
  -3 -11  -6    3.10    0.80
   3  11   6    2.07    0.63
   3  11   6    3.47    0.95
  -3 -11  -5    1.17    0.71
   3  11   5    0.14    0.48
   3  11   5   -0.29    0.74
  -3 -11  -4    2.24    0.74
   3  11   4    2.09    0.56
   3  11   4    1.99    0.86
  -3 -11  -3    1.06    0.61
   3  11   3    0.20    0.40
   3  11   3    0.30    0.75
   3  11   2    3.66    0.61
   3  11   2    6.56    1.08
  -3 -11  -1    7.12    0.98
   3  11   1    6.77    0.82
   3  11   1   12.21    1.53
  -3 -11   0    2.50    0.78
   3  11   0    2.31    0.50
   3  11   0    4.45    0.91
  -3 -11   1    4.20    0.83
   3  11  -1    2.95    0.55
   3  11  -1    7.84    1.08
  -3 -11   2   12.13    1.30
   3  11  -2    7.14    0.80
   3  11  -2   11.99    1.39
  -3 -11   3   11.41    1.26
   3  11  -3    6.18    0.75
   3  11  -3    9.52    1.15
  -3 -11   4   31.45    1.57
   3  11  -4   18.74    1.12
   3  11  -4   31.19    1.75
  -3 -11   5    0.55    0.56
   3  11  -5   -0.98    0.57
  -3 -11   6    0.16    0.59
   3  11  -6   -0.23    0.63
   3  11  -7    3.37    0.86
   3  11  -8    2.22    0.78
   3  11  -9    2.29    0.80
   3  11 -10    2.14    0.83
   3  11 -11   23.07    1.86
   3  11 -12    0.78    0.74
   3  11 -13   19.00    1.95
   3  10  13   -0.49    0.68
   3  10  13    0.80    0.93
  -3 -10 -12   -0.08    1.02
   3  10  12    0.53    0.74
   3  10  12    0.79    0.93
  -3 -10 -11    1.72    0.79
   3  10  11    1.80    0.78
   3  10  11    1.77    0.93
  -3 -10 -10    6.23    1.04
   3  10  10    6.11    1.02
   3  10  10    5.96    1.12
  -3 -10  -9   12.10    1.41
   3  10   9    9.22    1.13
   3  10   9   11.39    1.39
  -3 -10  -8    7.74    1.09
   3  10   8    6.48    1.01
   3  10   8    6.92    1.16
  -3 -10  -7    1.66    0.72
   3  10   7    0.90    0.60
   3  10   7    1.05    0.79
  -3 -10  -6    2.41    0.75
   3  10   6    1.86    0.59
   3  10   6    2.11    0.83
  -3 -10  -5    6.77    0.91
   3  10   5    4.94    0.74
   3  10   5    6.44    1.01
  -3 -10  -4    0.53    0.52
   3  10   4    0.59    0.40
   3  10   4    0.11    0.68
  -3 -10  -3    3.78    0.72
   3  10   3    3.15    0.59
   3  10   3    4.50    0.89
  -3 -10  -2    2.36    0.64
   3  10   2    2.39    0.50
   3  10   2    4.50    0.87
  -3 -10  -1    6.33    0.86
   3  10   1    5.12    0.63
   3  10   1    8.62    1.06
  -3 -10   0    7.22    0.94
   3  10   0    6.77    0.76
  -3 -10   1  124.35    2.69
   3  10  -1   90.46    1.90
   3  10  -1  157.86    2.97
  -3 -10   2   20.19    1.35
   3  10  -2   10.50    0.85
   3  10  -2   27.46    1.64
  -3 -10   3   59.99    1.88
   3  10  -3   36.49    1.26
   3  10  -3   67.64    2.10
  -3 -10   4    1.90    0.59
   3  10  -4    1.94    0.45
   3  10  -4    1.51    0.64
  -3 -10   5    1.06    0.55
   3  10  -5    0.14    0.33
   3  10  -5    0.70    0.57
  -3 -10   6    8.74    1.08
   3  10  -6    6.82    0.76
   3  10  -6    8.77    1.02
  -3 -10   7    1.51    0.59
   3  10  -7    0.75    0.41
   3  10  -7    0.68    0.57
   3  10  -8   24.98    1.92
   3  10  -8   24.47    1.60
   3  10  -9   11.26    1.32
   3  10 -10   16.58    1.50
   3  10 -11   14.91    1.53
   3  10 -12    1.68    0.74
   3  10 -13    4.56    0.97
   3  10 -14    1.16    0.78
   3   9  13    0.27    0.71
   3   9  13   -0.53    0.83
   3   9  12   22.11    1.84
   3   9  12   24.11    2.18
  -3  -9 -11    6.74    1.01
   3   9  11    5.38    1.00
   3   9  11    5.88    1.13
  -3  -9 -10   11.28    1.39
   3   9  10    9.62    1.21
   3   9  10    9.30    1.21
  -3  -9  -9   18.40    1.53
   3   9   9   19.77    1.54
   3   9   9   19.39    1.91
  -3  -9  -8    0.74    0.68
   3   9   8    0.85    0.59
   3   9   8    1.66    0.80
  -3  -9  -7    0.63    0.56
   3   9   7    0.49    0.49
   3   9   7   -0.67    0.60
  -3  -9  -6    1.86    0.64
   3   9   6    2.69    0.63
   3   9   6    2.37    0.78
  -3  -9  -5   77.16    2.21
   3   9   5   69.92    1.98
   3   9   5   75.28    2.29
  -3  -9  -4   27.89    1.47
   3   9   4   25.81    1.24
   3   9   4   30.23    1.68
  -3  -9  -3   31.99    1.50
   3   9   3   30.26    1.27
   3   9   3   41.05    1.73
  -3  -9  -2   67.97    2.01
   3   9   2   57.05    1.61
   3   9   2   95.29    2.32
  -3  -9  -1    1.26    0.53
   3   9   1    0.91    0.37
   3   9   1    1.57    0.72
  -3  -9   0  143.62    2.70
   3   9   0  115.29    2.09
   3   9   0  256.64    3.51
  -3  -9   1   37.69    1.51
   3   9  -1   27.45    1.11
   3   9  -1   63.72    1.96
  -3  -9   2  109.13    2.31
   3   9  -2   73.32    1.64
   3   9  -2  117.29    2.44
  -3  -9   3    7.84    0.94
   3   9  -3    3.93    0.53
   3   9  -3    5.46    0.78
  -3  -9   4    0.40    0.46
   3   9  -4    0.44    0.31
   3   9  -4    0.40    0.49
  -3  -9   5  106.38    2.18
   3   9  -5   68.40    1.64
   3   9  -5   82.76    2.17
  -3  -9   6    1.66    0.52
   3   9  -6    1.13    0.38
   3   9  -6    1.56    0.57
  -3  -9   7   66.21    1.71
   3   9  -7   47.71    1.51
   3   9  -7   51.60    1.87
   3   9  -8    0.18    0.37
   3   9  -8   -0.23    0.42
   3   9  -9   11.53    1.04
   3   9  -9   13.23    1.30
   3   9 -10    0.93    0.48
   3   9 -10    0.44    0.53
   3   9 -11   41.32    1.87
   3   9 -11   39.90    1.96
  -3  -9  14   10.63    1.42
  -3  -9  15    5.74    1.23
   3   8  14    5.06    1.11
   3   8  14    5.23    1.24
   3   8  13    0.10    0.67
   3   8  13   -0.48    0.79
   3   8  12    7.63    1.20
   3   8  12    6.82    1.16
  -3  -8 -11   -0.27    0.57
   3   8  11    0.33    0.65
   3   8  11    0.64    0.78
  -3  -8 -10    0.89    0.63
   3   8  10    1.49    0.68
   3   8  10    0.52    0.79
  -3  -8  -9   11.35    1.17
   3   8   9   10.60    1.23
   3   8   9   11.98    1.31
  -3  -8  -8    4.67    0.80
   3   8   8    4.76    0.80
   3   8   8    5.06    0.94
  -3  -8  -7   12.55    1.15
   3   8   7   12.13    1.08
   3   8   7   12.84    1.38
  -3  -8  -6   -0.18    0.40
   3   8   6    0.19    0.40
   3   8   6   -0.67    0.53
  -3  -8  -5   -0.16    0.42
   3   8   5    0.60    0.37
   3   8   5   -0.61    0.50
  -3  -8  -4   -0.03    0.40
   3   8   4    0.78    0.38
   3   8   4    0.27    0.59
  -3  -8  -3   16.52    1.13
   3   8   3   16.08    0.97
   3   8   3   28.43    1.45
  -3  -8  -2  117.42    2.40
   3   8   2  106.96    2.05
   3   8   2  193.87    2.95
  -3  -8  -1   50.07    1.61
   3   8   1   42.43    1.30
   3   8   1   68.02    1.86
  -3  -8   0   84.23    1.98
   3   8   0   70.63    1.60
   3   8   0  138.42    2.46
  -3  -8   1   75.80    1.86
   3   8  -1   55.48    1.39
   3   8  -1   75.09    1.87
  -3  -8   2   13.07    0.97
   3   8  -2    7.68    0.65
   3   8  -2   11.28    1.02
  -3  -8   3    0.80    0.41
   3   8  -3    0.03    0.26
   3   8  -3    0.37    0.42
  -3  -8   4   62.41    1.61
   3   8  -4   40.53    1.23
   3   8  -4   45.96    1.51
  -3  -8   5  208.73    2.73
   3   8  -5  136.22    2.21
   3   8  -5  150.76    2.63
  -3  -8   6   95.23    1.87
   3   8  -6   63.56    1.61
   3   8  -6   70.04    1.92
  -3  -8   7  146.68    2.21
   3   8  -7  106.13    2.14
   3   8  -7  112.35    2.47
   3   8  -8    0.01    0.33
   3   8  -8    0.07    0.42
   3   8  -9   93.77    2.22
   3   8  -9   99.81    2.51
   3   8 -10    3.48    0.67
  -3  -8  11   46.36    2.31
   3   8 -11   41.13    1.73
  -3  -8  12    2.37    0.91
   3   8 -12    2.39    0.71
  -3  -8  13    7.76    1.23
   3   8 -13    6.62    1.00
  -3  -8  14    8.38    1.34
   3   8 -14    6.60    1.06
  -3  -8  15    1.50    0.93
   3   7  14    5.28    1.19
   3   7  14    5.08    1.20
   3   7  13    4.64    1.01
   3   7  13    3.48    1.02
   3   7  12   12.46    1.46
   3   7  12   13.06    1.46
  -3  -7 -11    0.65    0.61
   3   7  11    0.60    0.63
   3   7  11    1.27    0.83
  -3  -7 -10    4.98    0.82
   3   7  10    5.61    0.95
   3   7  10    4.72    1.02
  -3  -7  -9   41.12    1.72
   3   7   9   40.76    1.83
   3   7   9   44.37    2.06
  -3  -7  -8    1.54    0.55
   3   7   8    2.40    0.64
   3   7   8    2.70    0.79
  -3  -7  -7    3.45    0.64
   3   7   7    3.41    0.63
   3   7   7    3.56    0.76
  -3  -7  -6    1.31    0.46
   3   7   6    1.05    0.44
   3   7   6    0.97    0.60
  -3  -7  -5    9.88    0.91
   3   7   5   11.38    0.89
   3   7   5   10.61    1.16
  -3  -7  -4    9.06    0.86
   3   7   4    9.58    0.79
   3   7   4   12.65    1.21
  -3  -7  -3   12.37    0.91
   3   7   3   11.16    0.80
   3   7   3   20.61    1.26
  -3  -7  -2   69.78    1.77
   3   7   2   69.52    1.62
   3   7   2  143.49    2.43
  -3  -7  -1  131.00    2.31
   3   7   1  121.62    2.02
   3   7   1  218.24    2.84
  -3  -7   0   99.24    1.99
   3   7   0   89.22    1.69
   3   7   0  170.49    2.50
  -3  -7   1   36.26    1.27
   3   7  -1   35.03    1.09
   3   7  -1   49.44    1.50
  -3  -7   2  225.46    2.80
   3   7  -2  154.76    2.14
   3   7  -2  186.04    2.55
  -3  -7   3   10.03    0.79
   3   7  -3    5.63    0.56
   3   7  -3    6.49    0.79
  -3  -7   4    1.83    0.41
   3   7  -4    3.34    0.45
   3   7  -4    1.79    0.44
  -3  -7   5    2.26    0.44
   3   7  -5    1.61    0.37
   3   7  -5    1.24    0.40
  -3  -7   6    1.35    0.42
   3   7  -6    1.39    0.40
   3   7  -6    1.05    0.41
  -3  -7   7  190.85    2.25
   3   7  -7  139.33    2.39
   3   7  -7  151.66    2.69
   3   7  -8   21.91    1.16
  -3  -7   9  304.50    4.19
   3   7  -9  261.86    3.53
  -3  -7  10    7.12    0.93
   3   7 -10    5.68    0.78
  -3  -7  11   35.03    1.99
   3   7 -11   29.80    1.54
  -3  -7  12    5.03    1.05
   3   7 -12    4.08    0.78
  -3  -7  13    2.37    0.94
   3   7 -13    1.32    0.64
  -3  -7  14    0.75    0.82
   3   7 -14   -0.61    0.50
  -3  -7  15    0.27    0.80
   3   7 -15    0.37    0.61
  -3  -7  16    3.60    1.09
   3   7 -16    2.31    0.80
   3   6  15    2.40    1.02
   3   6  14   26.99    2.06
   3   6  14   32.18    2.33
   3   6  13    7.42    1.15
   3   6  13    8.28    1.28
   3   6  12    2.01    0.78
   3   6  12    3.55    1.00
  -3  -6 -11    7.30    0.89
   3   6  11    7.31    1.09
   3   6  11    5.20    1.06
  -3  -6 -10   22.16    1.32
   3   6  10   21.88    1.53
   3   6  10   24.80    1.83
  -3  -6  -9   15.76    1.13
   3   6   9   16.32    1.30
   3   6   9   14.61    1.53
  -3  -6  -8    9.81    0.97
   3   6   8    9.59    1.01
   3   6   8   12.73    1.32
  -3  -6  -7   39.65    1.49
   3   6   7   41.11    1.58
   3   6   7   44.30    1.76
  -3  -6  -6    0.14    0.33
   3   6   6    0.31    0.37
   3   6   6   -0.16    0.50
  -3  -6  -5   15.31    0.95
   3   6   5   15.23    0.97
   3   6   5   18.70    1.30
  -3  -6  -4    5.38    0.67
   3   6   4    4.69    0.57
   3   6   4    8.12    0.85
  -3  -6  -3   11.87    0.85
   3   6   3   12.36    0.79
   3   6   3   21.35    1.16
  -3  -6  -2  176.71    2.56
   3   6   2  173.22    2.37
   3   6   2  362.63    3.45
  -3  -6  -1   96.58    1.87
   3   6   1   94.77    1.72
   3   6   1  132.07    2.07
  -3  -6   0    5.76    0.65
   3   6   0    9.60    0.89
  -3  -6   1 1091.28    5.77
   3   6  -1  957.50    5.03
   3   6  -1 1217.00    5.78
  -3  -6   2   40.10    1.21
   3   6  -2   34.62    1.08
   3   6  -2   50.82    1.39
  -3  -6   3 1170.92    5.66
   3   6  -3  812.20    4.69
   3   6  -3  929.91    5.21
  -3  -6   4   10.07    0.76
   3   6  -4    5.32    0.60
   3   6  -4    5.78    0.68
  -3  -6   5   51.32    1.20
   3   6  -5   37.44    1.15
   3   6  -5   38.54    1.23
  -3  -6   6    5.50    0.60
   3   6  -6    3.89    0.50
   3   6  -6    4.22    0.55
  -3  -6   7  125.95    2.37
   3   6  -7  102.07    2.02
  -3  -6   8   12.55    1.09
   3   6  -8   10.63    0.87
  -3  -6   9  142.51    2.81
   3   6  -9  122.66    2.46
  -3  -6  10   68.66    2.24
   3   6 -10   61.64    1.91
  -3  -6  11    4.87    0.90
   3   6 -11    3.51    0.70
  -3  -6  12   62.91    2.50
   3   6 -12   52.96    2.05
  -3  -6  13   72.69    2.67
   3   6 -13   61.23    2.26
  -3  -6  14   41.35    2.26
   3   6 -14   37.90    1.94
  -3  -6  15   -0.52    0.75
   3   6 -15   -0.42    0.52
  -3  -6  16   -0.50    0.80
   3   6 -16    0.15    0.59
   3   5  15    1.58    0.98
   3   5  14    1.11    0.83
   3   5  14    2.52    1.01
   3   5  13    0.33    0.67
   3   5  13    0.33    0.80
   3   5  12   -0.53    0.56
   3   5  12    0.27    0.76
  -3  -5 -11   10.67    1.13
   3   5  11   11.88    1.36
   3   5  11   10.97    1.27
  -3  -5 -10    0.87    0.45
   3   5  10    0.44    0.52
   3   5  10   -0.83    0.63
  -3  -5  -9    4.17    0.65
   3   5   9    4.86    0.78
   3   5   9    4.19    0.83
  -3  -5  -8    8.96    0.87
   3   5   8    9.51    0.98
   3   5   8    8.80    0.97
  -3  -5  -7   25.02    1.15
   3   5   7   26.90    1.30
   3   5   7   33.47    1.56
  -3  -5  -6   18.12    0.98
   3   5   6   18.92    1.06
   3   5   6   21.39    1.32
  -3  -5  -5    0.75    0.34
   3   5   5    1.28    0.38
   3   5   5    0.78    0.50
  -3  -5  -4    5.03    0.57
   3   5   4    6.44    0.65
   3   5   4    7.72    0.93
  -3  -5  -3  134.19    2.16
   3   5   3  133.34    2.11
   3   5   3  256.15    2.86
  -3  -5  -2   53.11    1.36
   3   5   2   52.78    1.31
   3   5   2  105.36    1.80
  -3  -5  -1   51.24    1.31
   3   5   1   48.13    1.20
   3   5   1   97.63    1.66
  -3  -5   0  170.53    2.21
   3   5   0  160.25    2.03
   3   5   0  226.60    2.35
  -3  -5   1   50.70    1.23
   3   5  -1   45.12    1.11
   3   5  -1   60.25    1.28
  -3  -5   2   29.66    0.95
   3   5  -2   20.40    0.78
   3   5  -2   22.73    0.85
  -3  -5   3    7.90    0.60
   3   5  -3    5.46    0.52
   3   5  -3    6.23    0.56
  -3  -5   4   23.23    0.80
   3   5  -4   17.65    0.78
   3   5  -4   18.42    0.82
  -3  -5   5    0.52    0.38
   3   5  -5    1.60    0.35
  -3  -5   6   17.63    0.65
  -3  -5   6   23.02    1.02
   3   5  -6   18.05    0.87
  -3  -5   7   13.34    0.61
  -3  -5   7   15.48    0.95
   3   5  -7   12.65    0.83
  -3  -5   8   18.95    1.13
   3   5  -8   16.55    0.98
  -3  -5   9   31.42    1.46
   3   5  -9   24.50    1.20
  -3  -5  10    4.99    0.79
   3   5 -10    5.09    0.72
  -3  -5  11    1.86    0.68
   3   5 -11    2.24    0.60
  -3  -5  12   13.23    1.58
   3   5 -12   11.64    1.24
  -3  -5  13    3.33    0.94
   3   5 -13    2.77    0.78
  -3  -5  14   12.35    1.42
   3   5 -14   12.41    1.35
  -3  -5  15   -0.70    0.71
   3   5 -15    0.60    0.65
  -3  -5  16    0.74    0.87
   3   5 -16    1.01    0.67
   3   4  15    0.15    0.85
   3   4  14   -0.48    0.64
   3   4  14   -0.10    0.78
   3   4  13    4.83    1.02
   3   4  13    3.11    1.00
   3   4  12   15.39    1.57
   3   4  12   13.44    1.46
   3   4  11   15.01    1.46
   3   4  11   16.48    1.69
  -3  -4 -10   39.69    1.46
   3   4  10   41.12    1.83
   3   4  10   45.98    2.10
  -3  -4  -9   23.37    1.12
   3   4   9   26.71    1.43
   3   4   9   26.49    1.58
  -3  -4  -8    3.26    0.53
   3   4   8    3.82    0.63
   3   4   8    4.57    0.72
  -3  -4  -7   13.66    0.86
   3   4   7   15.29    1.02
   3   4   7   17.90    1.17
  -3  -4  -6   14.04    0.85
   3   4   6   14.76    0.95
   3   4   6   17.69    1.16
  -3  -4  -5  121.24    2.05
   3   4   5  124.00    2.22
   3   4   5  172.81    2.55
  -3  -4  -4  109.74    1.90
   3   4   4  108.70    1.96
   3   4   4  183.36    2.41
  -3  -4  -3  124.58    1.95
   3   4   3  118.91    1.92
   3   4   3  223.90    2.48
  -3  -4  -2   56.51    1.30
   3   4   2   53.11    1.24
   3   4   2  109.02    1.66
  -3  -4  -1  662.27    4.13
   3   4   1  590.98    3.79
   3   4   1 1271.91    5.03
  -3  -4   0   48.34    1.15
   3   4   0   42.25    1.04
   3   4   0   59.41    1.15
  -3  -4   1  223.72    2.26
   3   4  -1  194.71    2.09
   3   4  -1  227.22    2.03
  -3  -4   2    1.76    0.30
   3   4  -2    1.36    0.29
   3   4  -2    1.62    0.30
  -3  -4   3   40.63    0.94
   3   4  -3   33.67    0.94
   3   4  -3   34.57    0.89
  -3  -4   4   -0.10    0.19
   3   4  -4    0.07    0.19
  -3  -4   5  436.73    2.62
  -3  -4   5  440.91    3.42
   3   4  -5  373.03    3.27
  -3  -4   6   29.30    0.75
  -3  -4   6   36.32    1.15
   3   4  -6   32.55    1.09
  -3  -4   7    3.03    0.48
   3   4  -7    2.74    0.45
  -3  -4   8   30.55    1.24
   3   4  -8   28.91    1.17
  -3  -4   9  100.25    2.21
   3   4  -9   90.16    2.07
  -3  -4  10    0.23    0.46
   3   4 -10    0.30    0.38
  -3  -4  11   12.58    1.34
   3   4 -11   13.51    1.13
  -3  -4  12   33.57    1.88
   3   4 -12   30.33    1.61
  -3  -4  13    5.69    1.09
   3   4 -13    5.38    0.91
  -3  -4  14    2.28    0.94
   3   4 -14    2.21    0.76
  -3  -4  15    0.45    0.80
   3   4 -15    0.03    0.60
  -3  -4  16    3.22    1.02
   3   4 -16    1.81    0.75
  -3  -4  17    1.09    0.90
   3   4 -17    0.01    0.64
  -3  -3 -15    1.72    0.78
   3   3  15    2.55    1.02
   3   3  14    0.20    0.82
   3   3  13    9.70    1.24
   3   3  13    9.07    1.28
   3   3  12   58.98    2.37
   3   3  12   68.46    2.70
   3   3  11   -0.56    0.57
   3   3  11    0.65    0.70
  -3  -3 -10   72.58    1.79
   3   3  10   81.66    2.40
   3   3  10   91.86    2.59
  -3  -3  -9    0.42    0.34
   3   3   9   -0.08    0.40
   3   3   9    0.59    0.53
  -3  -3  -8    3.04    0.49
   3   3   8    3.70    0.64
   3   3   8    3.29    0.63
  -3  -3  -7   34.65    1.15
   3   3   7   35.51    1.36
   3   3   7   42.92    1.51
  -3  -3  -6    0.60    0.30
   3   3   6    0.63    0.35
   3   3   6    0.30    0.41
  -3  -3  -5   78.77    1.57
   3   3   5   78.36    1.73
   3   3   5  112.56    2.01
  -3  -3  -4    3.90    0.46
   3   3   4    3.17    0.45
   3   3   4    6.60    0.70
  -3  -3  -3    1.56    0.33
   3   3   3    0.11    0.19
   3   3   3    0.23    0.27
  -3  -3  -2  308.34    2.73
   3   3   2  273.40    2.59
   3   3   2  548.05    3.26
   3   3   1  544.50    3.47
   3   3   1 1189.25    4.34
   3   3   0   24.26    0.76
   3   3   0   28.50    0.75
   3   3  -1 1097.86    4.65
   3   3  -1 1259.29    4.49
  -3  -3   2 1483.94    5.05
   3   3  -2 1225.61    4.98
   3   3  -2 1389.29    5.31
  -3  -3   3   34.31    0.78
   3   3  -3   26.48    0.83
   3   3  -3   29.10    0.72
  -3  -3   4  107.79    1.26
  -3  -3   4  104.76    1.46
   3   3  -4   88.70    1.50
  -3  -3   5  172.88    2.03
   3   3  -5  150.37    2.06
  -3  -3   6  175.27    2.24
   3   3  -6  159.24    2.25
  -3  -3   7   34.02    1.15
   3   3  -7   31.43    1.15
  -3  -3   8    0.16    0.30
   3   3  -8    0.74    0.31
  -3  -3   9   42.56    1.50
   3   3  -9   36.79    1.39
  -3  -3  10    5.23    0.74
   3   3 -10    3.94    0.61
  -3  -3  11   15.69    1.34
   3   3 -11   15.39    1.15
  -3  -3  12    2.93    0.80
   3   3 -12    3.89    0.74
  -3  -3  13    0.50    0.71
   3   3 -13    1.06    0.64
  -3  -3  14   -0.33    0.75
   3   3 -14    0.03    0.56
  -3  -3  15    0.71    0.82
   3   3 -15    0.68    0.64
  -3  -3  16    1.35    0.86
   3   3 -16    2.41    0.78
  -3  -3  17    0.44    0.87
   3   3 -17    0.60    0.70
  -3  -2 -16    1.50    0.78
   3   2  16    2.22    1.04
  -3  -2 -15    5.68    1.08
   3   2  15    4.12    1.09
   3   2  14    0.26    0.75
   3   2  13    3.04    0.89
   3   2  13    3.15    0.98
   3   2  12   60.67    2.37
   3   2  12   70.83    2.73
   3   2  11   -0.05    0.59
   3   2  11    0.48    0.71
  -3  -2 -10   48.99    1.43
   3   2  10   57.12    2.02
   3   2  10   60.78    2.17
  -3  -2  -9    3.00    0.48
   3   2   9    2.84    0.61
   3   2   9    2.33    0.63
  -3  -2  -8   -0.15    0.23
   3   2   8    0.04    0.35
   3   2   8   -0.10    0.38
  -3  -2  -7    4.95    0.56
   3   2   7    6.25    0.74
   3   2   7    5.55    0.72
  -3  -2  -6   -0.12    0.26
   3   2   6    0.42    0.33
   3   2   6    0.10    0.38
   3   2   5   11.26    0.75
   3   2   5   15.20    0.90
   3   2   4   12.14    0.65
   3   2   4   15.55    0.76
   3   2   4   22.22    0.89
   3   2   3    3.00    0.37
   3   2   3    4.01    0.42
   3   2   3    5.46    0.53
   3   2   2    0.98    0.25
   3   2   2    0.79    0.23
   3   2   2    1.47    0.27
   3   2   1  881.50    4.15
   3   2   1  959.56    4.32
   3   2   1 1910.94    4.82
   3   2   0  840.12    3.87
   3   2   0  931.67    4.11
   3   2   0 1869.36    4.13
   3   2  -1 3784.97   38.59
   3   2  -1 4276.40   18.02
   3   2  -1 2832.19    9.69
   3   2  -2   46.56    0.87
   3   2  -2   44.19    0.97
   3   2  -2   48.66    0.71
  -3  -2   3  354.19    2.11
   3   2  -3  269.06    1.88
   3   2  -3  288.62    2.44
  -3  -2   4    7.26    0.44
   3   2  -4    5.59    0.33
   3   2  -4    6.03    0.48
  -3  -2   5  904.28    4.34
   3   2  -5  719.52    2.63
   3   2  -5  837.45    4.72
  -3  -2   6   14.88    0.74
   3   2  -6   14.57    0.76
  -3  -2   7   12.24    0.76
   3   2  -7   11.72    0.78
  -3  -2   8  279.90    3.18
   3   2  -8  276.02    3.33
  -3  -2   9   33.77    1.32
   3   2  -9   35.44    1.36
  -3  -2  10   11.00    1.02
   3   2 -10   10.63    0.93
  -3  -2  11   31.35    1.56
   3   2 -11   31.98    1.50
  -3  -2  12   75.95    2.35
   3   2 -12   74.05    2.28
  -3  -2  13    4.71    0.90
   3   2 -13    3.97    0.80
  -3  -2  14   13.44    1.42
   3   2 -14   14.41    1.43
  -3  -2  15    3.18    0.94
   3   2 -15    1.54    0.68
  -3  -2  16    7.39    1.21
   3   2 -16    5.84    1.02
  -3  -2  17    1.26    0.90
   3   2 -17    2.58    0.87
  -3  -1 -16    0.50    0.67
   3   1  16    1.00    0.98
  -3  -1 -15    0.61    0.61
   3   1  15   -0.38    0.79
  -3  -1 -14    4.02    0.86
   3   1  14    3.03    1.01
   3   1  13    9.14    1.26
   3   1  12   -0.52    0.65
   3   1  12   -0.85    0.70
   3   1  11   33.53    1.73
   3   1  11   36.62    2.02
  -3  -1 -10   85.18    2.07
   3   1  10  103.00    2.54
   3   1  10  112.05    2.76
  -3  -1  -9    6.41    0.64
   3   1   9    6.58    0.80
   3   1   9    7.46    0.87
   3   1   8    5.27    0.68
   3   1   8    5.70    0.72
   3   1   7  270.60    2.76
   3   1   7  355.10    3.81
   3   1   7  396.19    4.01
   3   1   6   11.86    0.68
   3   1   6   15.09    0.87
   3   1   6   17.52    0.98
   3   1   5   43.17    1.08
   3   1   5   54.47    1.36
   3   1   5   69.15    1.49
   3   1   4   26.26    0.82
   3   1   4   31.45    0.98
   3   1   4   41.76    1.09
   3   1   3   31.41    0.85
   3   1   3   41.34    1.02
   3   1   3   56.34    1.09
   3   1   2  235.98    2.14
   3   1   2  252.55    2.24
   3   1   2  419.70    2.47
   3   1   1  226.47    2.01
   3   1   1  227.65    1.99
   3   1   1  400.85    1.99
   3   1   0  168.32    1.66
   3   1   0  167.80    1.65
   3   1   0  122.48    0.83
   3   1  -1   -0.10    0.12
   3   1  -1   -0.08    0.12
  -3  -1   2   63.56    0.63
   3   1  -2   48.14    0.82
   3   1  -2   50.59    0.95
  -3  -1   3   72.43    0.87
   3   1  -3   57.35    0.85
   3   1  -3   62.17    1.12
  -3  -1   4  101.54    1.24
   3   1  -4   80.34    0.94
   3   1  -4   95.36    1.49
  -3  -1   5  104.52    1.46
   3   1  -5   87.22    0.91
   3   1  -5  101.36    1.66
  -3  -1   6  440.91    3.29
   3   1  -6  434.83    3.63
  -3  -1   7    3.56    0.45
   3   1  -7    3.83    0.50
  -3  -1   8   81.20    1.79
   3   1  -8   88.10    1.94
  -3  -1   9   10.59    0.94
   3   1  -9    9.11    0.83
  -3  -1  10  116.36    2.41
   3   1 -10  119.88    2.51
  -3  -1  11  220.68    3.49
   3   1 -11  226.03    3.60
  -3  -1  12    4.84    0.87
   3   1 -12    4.76    0.79
  -3  -1  13   30.35    1.81
   3   1 -13   30.15    1.68
  -3  -1  14  103.08    2.99
   3   1 -14  101.60    2.92
  -3  -1  15    8.28    1.16
   3   1 -15   10.86    1.30
  -3  -1  16    0.08    0.72
   3   1 -16   -0.12    0.57
  -3  -1  17    5.54    1.15
   3   1 -17    4.99    1.05
  -3   0 -16    0.63    0.67
   3   0  16   -0.03    0.90
  -3   0 -15    0.12    0.56
   3   0  15   -0.15    0.80
  -3   0 -14    0.33    0.57
   3   0  14   -0.87    0.72
  -3   0 -13    0.74    0.56
   3   0  13   -0.42    0.72
   3   0  12   -1.09    0.71
   3   0  11   -0.82    0.48
   3   0  11   -0.42    0.64
   3   0  10    0.50    0.48
   3   0  10   -0.22    0.55
   3   0   9    0.04    0.40
   3   0   9    0.59    0.46
   3   0   8    0.18    0.27
   3   0   8   -0.45    0.31
   3   0   8   -0.07    0.37
   3   0   7   -0.60    0.25
   3   0   7    0.05    0.30
   3   0   7   -0.52    0.38
   3   0   6   -0.12    0.22
   3   0   6   -0.15    0.25
   3   0   6   -0.14    0.34
   3   0   5    0.15    0.20
   3   0   5    0.34    0.25
   3   0   5    0.05    0.26
   3   0   4   -0.11    0.18
   3   0   4    0.16    0.19
   3   0   4    0.04    0.22
   3   0   3   -0.10    0.15
   3   0   3    0.15    0.16
   3   0   3    0.00    0.16
   3   0   2   -0.11    0.15
   3   0   2    0.22    0.15
   3   0   2    0.01    0.15
   3   0   1    0.01    0.14
   3   0   1   -0.05    0.11
   3   0   1    0.10    0.11
   3   0   0    0.38    0.15
   3   0   0    0.29    0.14
   3   0   0    0.44    0.08
   3   0  -1    0.10    0.12
   3   0  -1    0.19    0.12
  -3   0   2    0.49    0.10
   3   0  -2    0.37    0.14
   3   0  -2    0.29    0.14
  -3   0   3   -0.08    0.10
   3   0  -3   -0.10    0.10
   3   0  -3    0.98    0.20
  -3   0   4   -0.10    0.12
   3   0  -4   -0.12    0.10
   3   0  -4    0.29    0.18
  -3   0   5   -0.12    0.16
   3   0  -5    0.04    0.11
   3   0  -5   -0.05    0.18
  -3   0   6   -0.34    0.19
   3   0  -6   -0.03    0.20
   3   0  -7   -0.15    0.23
   3   0  -8   -0.07    0.27
   3   0  -9    0.48    0.35
  -3   0  10   -0.01    0.38
   3   0 -10    0.23    0.37
  -3   0  11   -0.05    0.49
   3   0 -11   -0.12    0.41
  -3   0  12    0.01    0.53
   3   0 -12   -0.10    0.45
  -3   0  13   -0.97    0.52
   3   0 -13   -0.64    0.49
  -3   0  14   -0.63    0.64
   3   0 -14    0.25    0.57
  -3   0  15    0.48    0.70
   3   0 -15   -0.08    0.59
  -3   0  16   -0.03    0.68
   3   0 -16    0.52    0.61
  -3   0  17   -0.30    0.72
   3   0 -17   -0.41    0.59
  -3   1 -16   -0.40    0.59
   3  -1  16    0.61    0.98
  -3   1 -15    0.29    0.57
   3  -1  15   -0.59    0.87
  -3   1 -14    3.30    0.80
   3  -1  14    4.15    1.08
  -3   1 -13   11.99    1.34
   3  -1  13   14.82    1.84
  -3   1 -12   -0.78    0.45
   3  -1  12   -0.07    0.76
   3  -1  11   40.38    2.09
   3  -1  10  103.41    2.46
   3  -1  10  118.39    2.81
   3  -1   9    6.02    0.63
   3  -1   9    7.90    0.89
   3  -1   9    7.75    0.89
   3  -1   8    4.68    0.55
   3  -1   8    6.33    0.79
   3  -1   8    5.53    0.72
   3  -1   7  291.39    2.69
   3  -1   7  369.40    3.71
   3  -1   7  489.95    4.46
   3  -1   6   16.59    0.74
   3  -1   6   15.83    0.83
   3  -1   6   21.86    1.06
   3  -1   5   56.83    1.16
   3  -1   5   57.00    1.30
   3  -1   5   79.78    1.61
   3  -1   4   37.07    0.93
   3  -1   4   31.80    0.90
   3  -1   4   47.31    1.13
   3  -1   3   47.33    1.01
   3  -1   3   37.95    0.89
   3  -1   3   52.74    1.06
   3  -1   2  301.47    2.35
   3  -1   2  267.59    2.03
   3  -1   2  355.44    2.32
   3  -1   1  296.90    2.26
   3  -1   1  237.24    1.75
   3  -1   1  351.04    1.95
   3  -1   0  215.44    1.88
   3  -1   0  178.24    1.46
  -3   1   1    0.20    0.11
   3  -1  -1    0.15    0.14
   3  -1  -1    0.12    0.12
  -3   1   2  101.79    0.89
   3  -1  -2   63.18    0.98
   3  -1  -2   55.05    0.91
  -3   1   3   99.36    1.08
   3  -1  -3   74.09    1.05
   3  -1  -3   67.11    1.12
  -3   1   4   97.74    1.26
   3  -1  -4  112.20    1.27
   3  -1  -4   98.99    1.49
  -3   1   5  101.83    1.47
   3  -1  -5  115.05    1.28
   3  -1  -5  104.13    1.66
  -3   1   6  436.14    3.32
   3  -1  -6  498.90    2.62
   3  -1  -6  453.27    3.71
  -3   1   7    3.40    0.48
   3  -1  -7    4.11    0.35
   3  -1  -7    3.15    0.48
  -3   1   8   82.82    1.83
   3  -1  -8   93.78    1.16
   3  -1  -8   87.35    1.94
  -3   1   9    7.78    0.79
   3  -1  -9   11.38    0.90
  -3   1  10  112.82    2.39
   3  -1 -10  125.69    2.59
  -3   1  11  217.52    3.48
   3  -1 -11  231.32    3.67
  -3   1  12    3.68    0.75
   3  -1 -12    4.34    0.79
  -3   1  13   29.90    1.80
   3  -1 -13   32.16    1.76
  -3   1  14  101.08    2.92
   3  -1 -14  105.31    2.99
  -3   1  15    7.64    1.13
   3  -1 -15   11.77    1.43
  -3   1  16    0.37    0.68
   3  -1 -16   -0.05    0.57
  -3   1  17    4.57    1.09
   3  -1 -17    5.24    1.05
  -3   2 -16    1.58    0.74
   3  -2  16    2.25    1.12
  -3   2 -15    2.97    0.79
   3  -2  15    5.77    1.30
  -3   2 -14    0.22    0.53
   3  -2  14   -1.26    0.76
  -3   2 -13    4.99    0.89
   3  -2  13    7.46    1.23
  -3   2 -12   75.29    2.36
   3  -2  12   72.16    2.71
  -3   2 -11    0.01    0.49
   3  -2  11    1.39    0.76
   3  -2  10   72.80    2.36
   3  -2   9    2.73    0.42
   3  -2   9    2.99    0.61
   3  -2   9    2.46    0.64
   3  -2   8    0.46    0.29
   3  -2   8    0.60    0.37
   3  -2   8   -0.27    0.40
   3  -2   7    5.21    0.55
   3  -2   7    5.70    0.70
   3  -2   7    8.16    0.91
   3  -2   6    1.08    0.35
   3  -2   6    0.19    0.30
   3  -2   6   -0.04    0.35
   3  -2   5   15.66    0.72
   3  -2   5   12.10    0.67
   3  -2   5   18.02    0.93
   3  -2   4   21.58    0.76
   3  -2   4   15.89    0.65
   3  -2   4   24.65    0.90
   3  -2   3    5.58    0.46
   3  -2   3    4.43    0.37
   3  -2   3    4.35    0.49
   3  -2   2    1.30    0.26
   3  -2   2    1.41    0.22
   3  -2   2    1.17    0.25
   3  -2   1 1414.98    5.12
   3  -2   1 1029.89    3.27
   3  -2   1 1536.56    4.61
  -3   2   0 1225.64    5.66
   3  -2   0 1383.67    4.99
   3  -2   0  999.74    3.10
  -3   2   1 6114.45   17.54
   3  -2  -1 6111.85   23.03
   3  -2  -1 4796.47   16.18
  -3   2   2   94.45    1.09
   3  -2  -2   61.66    1.08
   3  -2  -2   51.57    0.87
  -3   2   3  541.20    2.77
   3  -2  -3  375.51    2.55
   3  -2  -3  326.92    2.39
  -3   2   4   11.05    0.57
   3  -2  -4    8.68    0.46
   3  -2  -4    7.72    0.49
  -3   2   5  966.36    4.60
   3  -2  -5 1025.79    4.24
   3  -2  -5  907.31    4.83
  -3   2   6   14.39    0.78
   3  -2  -6   17.33    0.63
   3  -2  -6   15.23    0.78
  -3   2   7   12.80    0.82
   3  -2  -7   14.30    0.60
   3  -2  -7   13.53    0.86
  -3   2   8  270.23    3.19
   3  -2  -8  326.64    2.48
   3  -2  -8  300.93    3.52
  -3   2   9   30.89    1.34
   3  -2  -9   39.03    0.93
   3  -2  -9   35.92    1.39
  -3   2  10    8.96    0.97
   3  -2 -10    9.89    0.94
  -3   2  11   29.05    1.54
   3  -2 -11   32.82    1.56
  -3   2  12   75.17    2.33
   3  -2 -12   74.93    2.35
  -3   2  13    4.79    0.89
   3  -2 -13    5.24    0.93
  -3   2  14   11.61    1.28
   3  -2 -14   14.73    1.50
  -3   2  15    1.72    0.79
   3  -2 -15    1.61    0.74
  -3   2  16    4.47    0.95
   3  -2 -16    7.16    1.11
  -3   2  17    2.47    0.90
   3  -2 -17    2.89    0.91
  -3   3 -15    2.35    0.72
   3  -3  15    0.00    1.00
  -3   3 -14    0.26    0.56
   3  -3  14   -0.46    0.83
  -3   3 -13   13.38    1.32
   3  -3  13   16.34    1.90
  -3   3 -12   75.53    2.33
   3  -3  12   84.08    2.89
  -3   3 -11   -0.27    0.46
   3  -3  11    0.83    0.76
  -3   3 -10  104.39    2.37
   3  -3  10  122.73    2.99
   3  -3   9    0.27    0.55
   3  -3   8    3.37    0.45
   3  -3   8    3.21    0.55
   3  -3   8    4.42    0.72
   3  -3   7   47.61    1.19
   3  -3   7   41.75    1.28
   3  -3   7   61.21    1.80
   3  -3   6    0.60    0.33
   3  -3   6    0.40    0.31
   3  -3   6    0.56    0.42
   3  -3   5  119.45    1.73
   3  -3   5   90.37    1.51
   3  -3   5  131.69    2.16
   3  -3   4    4.91    0.52
   3  -3   4    3.38    0.40
   3  -3   4    3.32    0.45
   3  -3   3    0.37    0.23
   3  -3   3    0.16    0.15
   3  -3   3    0.19    0.25
   3  -3   2  436.64    3.08
   3  -3   2  429.15    3.00
  -3   3  -1  749.26    3.63
   3  -3   1  857.24    4.26
   3  -3   1  543.96    2.09
  -3   3   0   32.37    0.80
   3  -3   0   38.88    0.97
   3  -3   0   22.93    0.45
  -3   3   1 2218.12    7.54
   3  -3  -1 1684.54    5.89
   3  -3  -1  793.51    2.76
  -3   3   2 2604.41    8.13
   3  -3  -2 1781.82    6.07
   3  -3  -2 1492.33    6.18
  -3   3   3   54.56    1.08
   3  -3  -3   37.27    0.93
   3  -3  -3   30.07    0.76
  -3   3   4  152.92    1.84
   3  -3  -4  114.32    1.60
   3  -3  -4   98.23    1.49
  -3   3   5  232.28    2.44
   3  -3  -5  185.54    2.03
   3  -3  -5  164.35    2.09
  -3   3   6  219.05    2.56
   3  -3  -6  194.52    2.11
   3  -3  -6  171.26    2.33
  -3   3   7   38.43    1.27
   3  -3  -7   38.06    1.01
   3  -3  -7   35.58    1.21
  -3   3   8    0.15    0.34
   3  -3  -8    0.07    0.23
   3  -3  -8    0.29    0.31
  -3   3   9   39.75    1.49
   3  -3  -9   48.28    1.16
   3  -3  -9   42.67    1.53
  -3   3  10    5.12    0.74
   3  -3 -10    5.03    0.60
   3  -3 -10    4.01    0.67
  -3   3  11   13.92    1.28
   3  -3 -11   17.72    1.27
  -3   3  12    3.34    0.76
   3  -3 -12    4.16    0.79
  -3   3  13    1.12    0.68
   3  -3 -13    0.55    0.61
  -3   3  14    0.20    0.70
   3  -3 -14   -0.27    0.56
  -3   3  15    1.54    0.79
   3  -3 -15    2.26    0.80
  -3   3  16    1.17    0.76
   3  -3 -16    1.68    0.80
  -3   3  17    0.46    0.76
   3  -3 -17   -0.04    0.65
  -3   4 -15    1.75    0.70
   3  -4  15    0.04    1.06
  -3   4 -14    0.46    0.56
   3  -4  14   -0.60    0.87
  -3   4 -13    4.62    0.85
   3  -4  13    5.16    1.12
  -3   4 -12   19.63    1.39
   3  -4  12   21.90    1.98
  -3   4 -11   19.58    1.28
   3  -4  11   23.92    1.88
  -3   4 -10   55.18    1.76
   3  -4  10   64.04    2.37
  -3   4  -9   33.68    1.34
   3  -4   9   39.67    1.81
  -3   4  -8    5.25    0.60
   3  -4   8    5.62    0.68
   3  -4   8    5.28    0.76
   3  -4   7   21.26    0.93
   3  -4   7   25.98    1.35
   3  -4   6   21.76    0.94
   3  -4   6   26.71    1.24
   3  -4   5  192.56    2.28
   3  -4   5  170.22    1.95
   3  -4   5  225.54    2.91
   3  -4   4  186.45    2.21
   3  -4   4  158.35    1.66
   3  -4   4  215.32    2.67
   3  -4   3  204.99    2.29
   3  -4   3   78.29    1.00
   3  -4   3  233.21    2.59
  -3   4  -2   73.44    1.38
   3  -4   2   90.57    1.54
   3  -4   2   73.03    0.80
  -3   4  -1  982.57    4.62
   3  -4   1  983.37    4.88
  -3   4   0   80.33    1.34
   3  -4   0   67.80    1.34
  -3   4   1  399.22    2.81
   3  -4  -1  297.61    2.71
   3  -4  -1  231.79    1.43
  -3   4   2    3.30    0.41
   3  -4  -2    2.28    0.37
   3  -4  -2    1.66    0.22
  -3   4   3   67.03    1.32
   3  -4  -3   44.37    1.12
   3  -4  -3   39.13    0.86
  -3   4   4   -0.14    0.30
   3  -4  -4    0.08    0.25
   3  -4  -4    0.23    0.19
  -3   4   5  606.32    4.15
   3  -4  -5  473.52    3.53
   3  -4  -5  425.55    3.37
  -3   4   6   46.78    1.35
   3  -4  -6   40.71    1.13
   3  -4  -6   34.92    1.17
  -3   4   7    2.21    0.49
   3  -4  -7    2.67    0.41
   3  -4  -7    2.50    0.44
  -3   4   8   30.72    1.31
   3  -4  -8   35.65    1.09
   3  -4  -8   32.97    1.30
  -3   4   9   91.34    2.21
   3  -4  -9  106.60    1.83
   3  -4  -9  101.57    2.26
  -3   4  10    0.57    0.46
   3  -4 -10    0.37    0.34
   3  -4 -10    0.46    0.44
  -3   4  11   11.62    1.30
   3  -4 -11   15.81    1.24
  -3   4  12   30.44    1.81
   3  -4 -12   35.89    1.81
  -3   4  13    7.80    1.08
   3  -4 -13    6.59    1.04
  -3   4  14    3.90    0.93
   3  -4 -14    3.62    0.89
  -3   4  15    0.85    0.76
   3  -4 -15   -0.22    0.60
  -3   4  16    3.14    0.95
   3  -4 -16    3.18    0.91
  -3   4  17    1.20    0.87
   3  -4 -17    1.06    0.79
   3  -5  15   -0.05    1.05
   3  -5  14    1.71    1.11
  -3   5 -13    0.34    0.70
   3  -5  13   -0.07    0.87
  -3   5 -12    0.76    0.52
   3  -5  12    1.96    0.94
  -3   5 -11   16.83    1.20
   3  -5  11   17.87    1.77
  -3   5 -10    0.91    0.45
   3  -5  10    0.20    0.71
  -3   5  -9    6.45    0.76
   3  -5   9    5.65    0.94
  -3   5  -8   11.62    0.80
   3  -5   8   11.28    0.87
   3  -5   8   16.53    1.36
  -3   5  -7   37.57    1.13
   3  -5   7   39.48    1.24
   3  -5   7   49.73    1.76
  -3   5  -6   28.02    0.90
   3  -5   6   27.14    1.09
   3  -5   6   35.72    1.47
  -3   5  -5    1.91    0.29
   3  -5   5    1.58    0.42
   3  -5   5    0.80    0.44
  -3   5  -4   10.35    0.46
   3  -5   4    9.09    0.74
   3  -5   4   11.47    0.93
  -3   5  -3  205.40    2.58
   3  -5   3  237.82    2.63
  -3   5  -2   83.18    1.60
   3  -5   2   94.79    1.71
  -3   5  -1   91.30    1.61
   3  -5   1   80.71    1.57
  -3   5   0  324.16    2.86
   3  -5   0  271.66    2.80
  -3   5   1  101.69    1.65
   3  -5  -1   70.41    1.47
   3  -5  -1   56.92    0.71
  -3   5   2   49.05    1.24
   3  -5  -2   30.90    1.05
  -3   5   3   13.04    0.86
   3  -5  -3    8.50    0.67
   3  -5  -3    7.63    0.46
  -3   5   4   33.77    1.19
   3  -5  -4   22.67    0.93
   3  -5  -4   19.60    0.74
  -3   5   5    1.12    0.42
   3  -5  -5    0.42    0.30
   3  -5  -5    0.35    0.29
  -3   5   6   29.07    1.21
   3  -5  -6   22.47    0.97
   3  -5  -6   22.22    0.94
  -3   5   7   17.23    1.12
   3  -5  -7   14.61    0.85
   3  -5  -7   14.67    0.86
  -3   5   8   17.52    1.16
   3  -5  -8   19.81    0.97
   3  -5  -8   18.69    1.04
  -3   5   9   26.30    1.39
   3  -5  -9   31.06    1.19
   3  -5  -9   30.19    1.36
  -3   5  10    5.61    0.85
   3  -5 -10    6.29    0.78
   3  -5 -10    7.31    0.87
   3  -5 -11    2.33    0.64
  -3   5  12   13.57    1.64
   3  -5 -12   11.32    1.38
   3  -5 -13    3.85    0.90
  -3   5  14   11.17    1.35
   3  -5 -14   14.67    1.58
  -3   5  15   -0.03    0.68
   3  -5 -15    0.31    0.64
  -3   5  16    0.75    0.80
   3  -5 -16    0.34    0.72
   3  -6  15    1.75    1.15
   3  -6  14   34.58    2.47
   3  -6  13    9.48    1.47
   3  -6  12    5.25    1.08
   3  -6  11    9.30    1.27
   3  -6  10   36.67    2.01
  -3   6  -9   21.68    1.06
   3  -6   9   31.31    1.84
  -3   6  -8   13.75    0.83
   3  -6   8   13.77    0.98
   3  -6   8   19.66    1.43
  -3   6  -7   57.74    1.34
   3  -6   7   61.72    1.57
   3  -6   7   79.00    2.22
  -3   6  -6    0.41    0.23
   3  -6   6   -0.15    0.38
   3  -6   6   -0.33    0.44
  -3   6  -5   24.37    0.72
   3  -6   5   27.93    1.15
   3  -6   5   33.68    1.43
  -3   6  -4    8.35    0.40
  -3   6  -4    8.62    0.78
   3  -6   4    8.08    0.78
  -3   6  -3   18.06    0.97
   3  -6   3   21.56    1.00
  -3   6  -2  305.83    3.21
   3  -6   2  304.82    3.17
  -3   6  -1  176.55    2.40
   3  -6   1  154.93    2.29
  -3   6   0    7.45    0.82
   3  -6   0    8.83    0.76
  -3   6   1 2200.29    8.05
   3  -6  -1 1576.71    7.19
  -3   6   2   65.57    1.62
   3  -6  -2   47.29    1.39
   3  -6  -2   28.51    0.67
  -3   6   3 1742.69    7.39
   3  -6  -3 1201.75    6.40
   3  -6  -3 1084.98    4.43
  -3   6   4   15.51    1.01
   3  -6  -4    8.58    0.76
   3  -6  -4    8.61    0.57
  -3   6   5   66.34    1.72
   3  -6  -5   50.42    1.45
   3  -6  -5   45.16    1.19
  -3   6   6    5.02    0.65
   3  -6  -6    4.61    0.60
   3  -6  -6    4.05    0.50
  -3   6   7  120.41    2.41
   3  -6  -7  132.06    2.31
   3  -6  -7  123.22    2.24
  -3   6   8   14.04    1.20
   3  -6  -8   15.23    0.98
   3  -6  -8   15.78    0.98
  -3   6   9  118.51    2.65
   3  -6  -9  153.34    2.56
   3  -6  -9  143.96    2.74
  -3   6  10   60.23    2.18
   3  -6 -10   74.23    1.92
   3  -6 -10   67.16    2.09
  -3   6  11    4.87    0.94
   3  -6 -11    4.99    0.85
  -3   6  12   58.65    2.46
   3  -6 -12   58.23    2.32
  -3   6  13   62.25    2.56
   3  -6 -13   71.17    2.62
  -3   6  14   40.46    2.35
   3  -6 -14   45.29    2.21
  -3   6  15    0.19    0.75
   3  -6 -15    0.64    0.70
  -3   6  16   -0.11    0.80
   3  -6 -16    0.57    0.74
   3  -7  14    7.41    1.49
   3  -7  13    4.38    1.21
   3  -7  12   21.72    2.07
   3  -7  11    3.77    1.02
   3  -7  10    7.31    1.12
   3  -7   9   76.81    2.56
   3  -7   8    2.26    0.60
   3  -7   8    2.51    0.75
   3  -7   7    6.92    0.78
   3  -7   7    6.55    0.91
   3  -7   6    1.24    0.48
  -3   7  -5   18.28    0.83
  -3   7  -5   15.46    1.02
   3  -7   5   19.35    1.09
  -3   7  -4   14.02    1.00
   3  -7   4   16.07    1.02
  -3   7  -3   18.39    1.02
   3  -7   3   20.52    1.06
  -3   7  -2  121.51    2.22
   3  -7   2  126.47    2.22
  -3   7  -1  253.18    3.10
   3  -7   1  222.33    2.91
  -3   7   0  197.20    2.71
   3  -7   0  150.53    2.41
  -3   7   1   66.38    1.73
   3  -7  -1   47.60    1.47
  -3   7   2  355.62    3.59
   3  -7  -2  245.62    3.11
   3  -7  -2  214.78    1.73
  -3   7   3   16.47    1.06
   3  -7  -3   10.46    0.85
   3  -7  -3    8.91    0.50
   3  -7  -4    2.24    0.50
   3  -7  -4    1.94    0.33
  -3   7   5    1.71    0.59
   3  -7  -5    1.76    0.48
   3  -7  -5    1.80    0.37
  -3   7   6    3.33    0.67
   3  -7  -6    1.50    0.49
   3  -7  -6    0.87    0.37
  -3   7   7  164.26    2.93
   3  -7  -7  180.16    2.86
   3  -7  -7  169.73    2.66
  -3   7   8   27.99    1.61
   3  -7  -8   26.44    1.34
   3  -7  -8   27.24    1.30
  -3   7   9  242.51    3.83
   3  -7  -9  315.68    3.86
   3  -7  -9  286.66    3.87
  -3   7  10    4.02    0.86
   3  -7 -10    6.10    0.80
   3  -7 -10    6.15    0.86
  -3   7  11   32.77    1.96
   3  -7 -11   37.68    1.64
   3  -7 -11   32.13    1.73
  -3   7  12    4.47    1.06
   3  -7 -12    3.02    0.87
  -3   7  13    2.10    0.83
   3  -7 -13    0.98    0.75
  -3   7  14    0.30    0.79
   3  -7 -14   -0.46    0.57
  -3   7  15    0.91    0.86
   3  -7 -15    1.56    0.80
  -3   7  16    2.26    1.04
   3  -7 -16    3.41    0.95
   3  -8  14    4.75    1.31
   3  -8  13   -0.14    0.97
   3  -8  12    8.29    1.38
   3  -8  11    1.00    0.90
   3  -8  10    3.33    1.04
   3  -8   9   24.77    1.88
  -3   8  -7   15.51    1.28
   3  -8   7   20.10    1.21
  -3   8  -6    0.10    0.41
   3  -8   6   -0.37    0.44
  -3   8  -5   -0.26    0.35
   3  -8   5   -0.10    0.42
  -3   8  -4    0.44    0.41
   3  -8   4    1.46    0.49
  -3   8  -3   25.12    1.26
   3  -8   3   30.37    1.32
  -3   8  -2  209.60    3.11
   3  -8   2  187.83    2.86
  -3   8  -1   87.15    2.05
   3  -8   1   71.26    1.86
  -3   8   0  157.19    2.65
   3  -8   0  115.76    2.29
  -3   8   1  129.75    2.41
   3  -8  -1   91.54    2.07
  -3   8   2   22.86    1.28
   3  -8  -2   13.52    0.97
   3  -8  -2   12.33    0.50
  -3   8   3    0.25    0.55
   3  -8  -3   -0.30    0.37
   3  -8  -3    0.31    0.15
  -3   8   4   81.83    2.11
   3  -8  -4   60.48    1.77
   3  -8  -4   52.69    1.21
  -3   8   5  241.30    3.47
   3  -8  -5  189.62    3.03
   3  -8  -5  171.11    2.32
  -3   8   6   84.90    2.28
   3  -8  -6   87.09    2.16
   3  -8  -6   79.81    1.76
  -3   8   7  110.97    2.62
   3  -8  -7  134.30    2.66
   3  -8  -7  122.99    2.32
  -3   8   8   -1.09    0.55
   3  -8  -8    0.01    0.50
   3  -8  -8    0.25    0.41
  -3   8   9   90.16    2.63
   3  -8  -9  118.55    2.62
   3  -8  -9  110.70    2.52
  -3   8  10    2.89    0.86
   3  -8 -10    4.60    0.79
   3  -8 -10    3.44    0.76
  -3   8  11   39.03    2.20
   3  -8 -11   49.75    1.91
   3  -8 -11   45.74    1.95
  -3   8  12    2.16    0.90
   3  -8 -12    2.63    0.78
  -3   8  13    7.80    1.24
   3  -8 -13    7.44    1.08
  -3   8  14    6.32    1.19
   3  -8 -14    7.09    1.11
  -3   8  15    0.89    0.89
   3  -8 -15    0.57    0.72
   3  -9  13   -0.57    1.08
   3  -9  12   40.96    2.61
   3  -9  11    9.92    1.39
  -3   9  -9   26.68    1.80
  -3   9  -8    1.88    0.71
  -3   9  -7    0.35    0.55
   3  -9   7    1.54    0.59
  -3   9  -6    3.19    0.70
   3  -9   6    4.95    0.76
  -3   9  -5  111.65    2.63
   3  -9   5  126.28    2.54
  -3   9  -4   43.03    1.72
   3  -9   4   48.47    1.71
  -3   9  -3   51.68    1.83
   3  -9   3   53.02    1.73
  -3   9  -2  115.29    2.51
   3  -9   2  105.39    2.32
  -3   9  -1    1.27    0.64
   3  -9   1    0.72    0.50
  -3   9   0  255.35    3.55
   3  -9   0  188.44    3.07
  -3   9   1   66.55    2.02
   3  -9  -1   48.06    1.69
  -3   9   2  165.95    2.91
   3  -9  -2  114.53    2.46
  -3   9   3   10.04    1.20
   3  -9  -3    6.44    0.78
   3  -9  -3    3.38    0.35
  -3   9   4   -0.07    0.65
   3  -9  -4    1.51    0.53
   3  -9  -4    0.90    0.30
  -3   9   5  114.50    2.66
   3  -9  -5   93.55    2.33
   3  -9  -5   88.50    1.73
  -3   9   6   -0.23    0.64
   3  -9  -6    0.93    0.55
   3  -9  -6    0.87    0.38
  -3   9   7   45.61    1.99
   3  -9  -7   60.94    2.02
   3  -9  -7   56.89    1.66
  -3   9   8   -1.09    0.59
   3  -9  -8   -0.07    0.50
   3  -9  -8    0.11    0.37
  -3   9   9   10.46    1.20
   3  -9  -9   15.02    1.34
   3  -9  -9   14.34    1.21
  -3   9  10    0.03    0.71
   3  -9 -10    1.05    0.63
   3  -9 -10    0.80    0.56
  -3   9  11   40.63    2.28
   3  -9 -11   53.00    2.06
   3  -9 -11   48.24    2.03
  -3   9  12    0.19    0.78
   3  -9 -12    0.94    0.70
  -3   9  13   17.35    1.91
   3  -9 -13   17.67    1.64
  -3   9  14    8.17    1.27
   3  -9 -14   12.67    1.57
  -3   9  15    6.93    1.28
  -3  10 -11    1.06    0.83
  -3  10 -10    7.94    1.23
  -3  10  -9   14.16    1.65
  -3  10  -8   10.12    1.23
  -3  10  -7    1.50    0.74
   3 -10   7    3.45    0.78
  -3  10  -6    3.42    0.80
   3 -10   6    4.30    0.79
  -3  10  -5    9.36    1.08
   3 -10   5    9.62    1.01
  -3  10  -4   -0.14    0.53
   3 -10   4    0.34    0.50
  -3  10  -3    5.91    0.89
   3 -10   3    6.03    0.83
  -3  10  -2    4.54    0.80
   3 -10   2    4.30    0.76
  -3  10  -1   11.09    1.31
   3 -10   1    9.56    1.16
  -3  10   0   14.16    1.49
   3 -10   0   11.13    1.19
  -3  10   1  207.76    3.48
   3 -10  -1  144.37    2.89
  -3  10   2   30.98    1.75
   3 -10  -2   22.31    1.38
  -3  10   3   82.69    2.36
   3 -10  -3   59.82    1.99
  -3  10   4    1.98    0.80
   3 -10  -4    3.29    0.72
  -3  10   5   -0.56    0.68
   3 -10  -5    1.06    0.56
   3 -10  -5    1.28    0.38
  -3  10   6   12.44    1.54
   3 -10  -6    8.68    1.01
   3 -10  -6   10.03    0.83
  -3  10   7    0.82    0.70
   3 -10  -7    1.76    0.65
   3 -10  -7    1.09    0.45
  -3  10   8   20.59    1.71
   3 -10  -8   29.20    1.71
   3 -10  -8   28.49    1.43
  -3  10   9    8.28    1.13
   3 -10  -9   14.64    1.41
   3 -10  -9   12.48    1.16
  -3  10  10   14.71    1.50
   3 -10 -10   21.21    1.62
   3 -10 -10   19.81    1.42
  -3  10  11   13.14    1.47
   3 -10 -11   16.82    1.53
   3 -10 -11   16.90    1.47
  -3  10  12   -0.33    0.74
   3 -10 -12    0.29    0.61
  -3  10  13    5.12    1.09
   3 -10 -13    3.82    0.89
  -3  10  14    2.25    1.00
   3 -10 -14    0.76    0.76
  -3  11 -12    1.01    0.83
  -3  11 -11    4.04    1.06
  -3  11 -10    0.26    0.75
  -3  11  -9    2.09    0.86
  -3  11  -8    4.34    1.00
  -3  11  -7    0.15    0.72
   3 -11   7    0.29    0.71
  -3  11  -6    3.60    0.90
   3 -11   6    4.39    0.91
  -3  11  -5   -0.94    0.64
   3 -11   5    1.26    0.67
  -3  11  -4    2.43    0.87
   3 -11   4    3.71    0.80
  -3  11  -3   -0.29    0.63
   3 -11   3   -0.20    0.60
  -3  11  -2    6.97    1.04
   3 -11   2    5.40    0.93
  -3  11  -1   13.71    1.46
   3 -11   1   10.05    1.13
  -3  11   0    6.34    1.04
   3 -11   0    3.67    0.85
  -3  11   1    8.94    1.13
   3 -11  -1    5.10    0.91
  -3  11   2   21.66    1.65
   3 -11  -2   12.91    1.30
  -3  11   3   15.18    1.61
   3 -11  -3   11.66    1.24
  -3  11   4   34.35    1.87
   3 -11  -4   29.05    1.64
  -3  11   5    0.23    0.71
   3 -11  -5    0.50    0.61
  -3  11   6   -0.67    0.65
   3 -11  -6   -0.31    0.56
  -3  11   7    2.52    0.83
   3 -11  -7    3.41    0.85
  -3  11   8    1.86    0.87
   3 -11  -8    2.61    0.79
   3 -11  -8    2.95    0.80
  -3  11   9    0.49    0.75
   3 -11  -9    2.80    0.78
   3 -11  -9    1.39    0.56
  -3  11  10    1.26    0.85
   3 -11 -10    3.02    0.83
   3 -11 -10    2.05    0.68
  -3  11  11   21.50    1.95
   3 -11 -11   27.12    1.87
   3 -11 -11   29.48    1.75
  -3  11  12   -0.14    0.79
   3 -11 -12   -0.07    0.60
  -3  11  13   17.86    2.10
   3 -11 -13   20.64    1.75
  -3  12 -11   43.30    2.48
  -3  12 -10   37.57    2.31
  -3  12  -9   38.54    2.28
  -3  12  -8    4.09    1.00
  -3  12  -7   20.52    1.92
  -3  12  -6  158.98    3.70
   3 -12   6  165.38    3.41
  -3  12  -5  145.99    3.51
   3 -12   5  149.97    3.27
  -3  12  -4  134.49    3.30
   3 -12   4  133.48    3.12
  -3  12  -3   69.37    2.65
   3 -12   3   68.44    2.37
  -3  12  -2  351.12    5.02
   3 -12   2  320.81    4.64
  -3  12  -1   89.45    2.85
   3 -12   1   76.02    2.56
  -3  12   0  408.45    5.32
   3 -12   0  303.19    4.58
  -3  12   1   73.44    2.61
   3 -12  -1   55.27    2.26
  -3  12   2    0.86    0.90
   3 -12  -2   -0.10    0.63
  -3  12   3    3.56    0.98
   3 -12  -3    2.85    0.82
  -3  12   4   19.86    1.76
   3 -12  -4   17.82    1.57
  -3  12   5   19.37    1.77
   3 -12  -5   23.15    1.71
  -3  12   6   46.90    2.32
   3 -12  -6   63.74    2.44
  -3  12   7    0.33    0.79
   3 -12  -7   -0.25    0.67
  -3  12   8   15.72    1.57
   3 -12  -8   23.64    1.79
  -3  12   9    4.97    1.08
   3 -12  -9    6.78    1.12
  -3  12  10    0.48    0.82
   3 -12 -10    0.46    0.71
  -3  12  11    1.43    0.87
   3 -12 -11    0.76    0.75
  -3  12  12    6.98    1.28
   3 -12 -12    5.83    1.13
  -3  13 -10    7.11    1.28
  -3  13  -9    0.72    0.83
  -3  13  -8    3.00    1.00
  -3  13  -7   10.64    1.38
  -3  13  -6   18.47    1.94
   3 -13   6   16.77    1.73
  -3  13  -5   34.58    2.14
   3 -13   5   30.57    1.94
  -3  13  -4   -0.59    0.80
   3 -13   4    0.34    0.78
  -3  13  -3    0.68    0.90
   3 -13   3   -0.11    0.78
  -3  13  -2    2.37    1.01
   3 -13   2    1.77    0.85
  -3  13  -1    7.84    1.28
   3 -13   1    6.23    1.12
  -3  13   0   64.41    2.63
   3 -13   0   49.62    2.31
  -3  13   1    5.72    1.20
   3 -13  -1    1.90    0.82
  -3  13   2   63.42    2.65
   3 -13  -2   50.12    2.29
  -3  13   3    0.79    0.93
   3 -13  -3   -0.14    0.70
  -3  13   4    0.11    0.82
   3 -13  -4   -0.27    0.71
  -3  13   5   29.58    2.07
   3 -13  -5   33.86    2.07
  -3  13   6    2.67    0.95
   3 -13  -6    5.21    1.06
  -3  13   7   10.25    1.38
   3 -13  -7   15.25    1.72
  -3  13   8    0.76    0.83
   3 -13  -8    1.12    0.80
  -3  13   9    2.96    0.95
   3 -13  -9    3.79    1.00
  -3  13  10   -0.37    0.76
   3 -13 -10    0.22    0.76
  -3  13  11   -0.01    0.85
   3 -13 -11    0.90    0.89
  -3  14  -9    1.09    0.91
  -3  14  -8   22.48    2.16
  -3  14  -7   77.29    3.10
  -3  14  -6    0.00    0.87
   3 -14   6    1.92    0.91
  -3  14  -5   31.92    2.21
   3 -14   5   30.57    2.05
  -3  14  -4   -1.11    0.83
   3 -14   4   -0.37    0.78
  -3  14  -3   29.75    2.18
   3 -14   3   26.37    1.96
  -3  14  -2    0.55    1.02
   3 -14   2    1.81    0.93
  -3  14  -1   11.13    1.53
   3 -14   1    7.00    1.21
  -3  14   0  118.85    3.42
   3 -14   0   96.81    3.08
  -3  14   1   80.67    3.00
   3 -14  -1   59.97    2.59
  -3  14   2   64.45    2.81
   3 -14  -2   49.81    2.44
  -3  14   3   41.00    2.37
   3 -14  -3   32.84    2.17
  -3  14   4   29.60    2.21
   3 -14  -4   33.25    2.21
  -3  14   5    0.71    0.87
   3 -14  -5   -0.90    0.75
  -3  14   6    2.21    0.98
   3 -14  -6    4.72    1.11
  -3  14   7   -0.59    0.78
   3 -14  -7   -1.00    0.71
  -3  14   8    2.10    0.94
   3 -14  -8    5.40    1.11
  -3  14   9    9.52    1.41
   3 -14  -9   16.70    1.92
  -3  14  10    8.42    1.34
   3 -14 -10   15.77    1.88
  -3  15  -7    1.21    1.00
  -3  15  -6    0.61    0.97
  -3  15  -5    8.51    1.46
   3 -15   5    8.49    1.31
  -3  15  -4   22.78    2.09
   3 -15   4   25.36    2.01
  -3  15  -3    0.16    0.97
   3 -15   3    0.67    0.89
  -3  15  -2   26.81    2.21
   3 -15   2   26.70    2.07
  -3  15  -1    2.06    1.17
   3 -15   1    3.08    1.04
  -3  15   0    2.50    1.19
   3 -15   0    2.74    1.00
  -3  15   1   -0.52    1.05
   3 -15  -1   -0.34    0.85
  -3  15   2   -0.71    0.98
   3 -15  -2    1.73    0.95
  -3  15   3    0.00    0.90
   3 -15  -3    0.16    0.85
  -3  15   4   -1.01    0.80
   3 -15  -4   -0.49    0.78
  -3  15   5    0.95    0.91
   3 -15  -5    0.05    0.82
  -3  15   6    8.14    1.34
   3 -15  -6   16.82    1.94
  -3  15   7    0.12    0.89
   3 -15  -7    0.34    0.86
  -3  15   8    7.52    1.32
   3 -15  -8   13.71    1.61
  -3  16  -5    9.11    1.50
   3 -16   5    7.52    1.34
  -3  16  -4   12.46    1.65
   3 -16   4   11.65    1.53
  -3  16  -3    0.78    1.11
   3 -16   3    1.57    0.95
  -3  16  -2    6.14    1.49
   3 -16   2    6.44    1.24
  -3  16  -1    4.04    1.35
   3 -16   1    5.05    1.19
  -3  16   0    9.81    1.53
   3 -16   0    8.72    1.41
  -3  16   1   41.26    2.63
   3 -16  -1   30.44    2.31
  -3  16   2    5.81    1.36
   3 -16  -2    4.35    1.20
  -3  16   3    2.81    1.17
   3 -16  -3    4.99    1.19
  -3  16   4    4.54    1.24
   3 -16  -4    6.60    1.30
  -3  16   5   -0.55    0.89
   3 -16  -5    0.75    0.91
  -3  16   6    4.46    1.20
   3 -16  -6    2.85    1.08
  -3  17  -2   -1.47    1.12
  -3  17  -1    0.91    1.27
  -3  17   0   16.07    1.86
   3 -17   0   13.14    1.66
  -3  17   1    1.61    1.17
   3 -17  -1   -0.20    1.01
  -3  17   2    0.12    1.05
  -3  17   3    1.08    1.11
  -4 -16  -4    5.65    1.24
   4  16   4    3.37    1.13
  -4 -16  -3    1.08    1.00
   4  16   3    1.28    0.95
  -4 -16  -2    4.19    1.15
   4  16   2    3.96    1.17
  -4 -16  -1    9.66    1.49
   4  16   1    5.33    1.21
  -4 -16   0    1.90    1.02
   4  16   0    0.35    0.98
  -4 -16   1   25.44    2.28
   4  16  -1   19.39    2.22
  -4 -16   2    3.49    1.06
   4  16  -2    1.75    1.06
  -4 -16   3    9.25    1.45
   4  16  -3    6.44    1.30
  -4 -16   4    2.55    1.05
   4  16  -4    0.29    1.16
  -4 -16   5    9.47    1.41
   4  16  -5    7.86    1.46
   4  16  -6    3.75    1.28
  -4 -15  -6    5.25    1.20
   4  15   6    2.78    1.11
  -4 -15  -5   -0.19    0.83
   4  15   5   -0.48    0.86
  -4 -15  -4    1.11    0.91
   4  15   4   -0.08    0.83
  -4 -15  -3   -0.11    0.82
   4  15   3   -0.86    0.85
  -4 -15  -2   -0.07    0.85
   4  15   2   -0.33    0.87
  -4 -15  -1   17.75    1.96
   4  15   1   11.02    1.49
  -4 -15   0    0.53    0.86
   4  15   0   -0.53    0.87
  -4 -15   1    1.30    0.90
   4  15  -1    0.89    0.97
  -4 -15   2    5.65    1.15
   4  15  -2    4.00    1.11
  -4 -15   3   15.92    1.86
   4  15  -3   18.76    2.13
  -4 -15   4    9.21    1.35
   4  15  -4    9.50    1.46
  -4 -15   5    6.77    1.21
   4  15  -5    6.03    1.35
   4  15  -6   -0.29    0.90
   4  15  -7   -0.19    0.93
   4  15  -8    1.43    1.04
  -4 -14  -8    0.49    0.85
   4  14   8    1.99    0.82
   4  14   8    2.03    1.06
  -4 -14  -7    1.45    0.94
   4  14   7    1.23    0.74
   4  14   7    1.26    1.02
  -4 -14  -6    2.28    0.97
   4  14   6    2.02    0.78
   4  14   6    2.33    1.01
  -4 -14  -5    3.89    1.01
   4  14   5    3.03    1.11
   4  14   5    2.50    1.04
  -4 -14  -4   24.99    1.99
   4  14   4   18.69    2.02
  -4 -14  -3   -0.27    0.70
   4  14   3   -0.35    0.85
  -4 -14  -2    0.37    0.80
   4  14   2    0.10    0.82
  -4 -14  -1   -0.60    0.78
   4  14   1   -0.11    0.79
  -4 -14   0   -0.38    0.78
   4  14   0   -0.20    0.83
  -4 -14   1    0.45    0.86
   4  14  -1   -0.12    0.86
  -4 -14   2    1.20    0.91
   4  14  -2    1.05    0.91
  -4 -14   3    5.39    1.11
   4  14  -3    4.34    1.13
  -4 -14   4    5.18    1.08
   4  14  -4    5.77    1.24
  -4 -14   5    5.12    1.12
   4  14  -5    2.70    1.04
   4  14  -6    8.31    1.28
   4  14  -7    5.81    1.24
   4  14  -8   -0.33    0.80
   4  14  -9   22.21    2.06
   4  14 -10    5.31    1.21
  -4 -13  -9   27.46    2.10
   4  13   9   22.03    1.81
   4  13   9   21.06    2.26
  -4 -13  -8    0.10    0.76
   4  13   8    1.13    0.75
   4  13   8    0.33    0.94
  -4 -13  -7   -0.22    0.72
   4  13   7    0.46    0.60
   4  13   7    0.90    0.90
  -4 -13  -6    0.20    0.74
   4  13   6    0.23    0.57
   4  13   6   -1.13    0.82
  -4 -13  -5   10.49    1.32
   4  13   5    8.65    1.06
   4  13   5    6.85    1.23
  -4 -13  -4   -0.44    0.68
   4  13   4    0.12    0.55
   4  13   4   -0.65    0.80
  -4 -13  -3    0.38    0.72
   4  13   3    0.71    0.52
   4  13   3   -0.46    0.86
  -4 -13  -2    1.90    0.86
   4  13   2    1.20    0.55
   4  13   2    0.64    0.90
  -4 -13  -1   -0.22    0.70
   4  13   1   -0.03    0.49
   4  13   1   -0.63    0.80
  -4 -13   0    3.48    0.94
   4  13   0    2.80    1.01
  -4 -13   1    5.74    1.08
   4  13  -1    8.51    1.27
  -4 -13   2   23.26    1.88
   4  13  -2   25.51    1.95
  -4 -13   3    5.24    1.02
   4  13  -3    4.24    1.13
  -4 -13   4    1.35    0.79
   4  13  -4    0.07    0.82
  -4 -13   5   39.74    2.05
   4  13  -5   30.34    2.06
  -4 -13   6   18.44    1.71
   4  13  -6   16.15    1.76
   4  13  -7    9.02    1.27
   4  13  -8    3.52    1.01
   4  13  -9    5.62    1.16
   4  13 -10    1.38    0.93
   4  13 -11    0.85    0.86
  -4 -12 -10   10.85    1.43
   4  12  10    7.48    1.27
   4  12  10    7.37    1.32
  -4 -12  -9   14.46    1.72
   4  12   9   15.70    1.62
   4  12   9   13.70    1.57
  -4 -12  -8    5.53    1.08
   4  12   8    3.78    0.89
   4  12   8    4.73    1.15
  -4 -12  -7    6.11    1.08
   4  12   7    4.60    0.94
   4  12   7    5.53    1.13
  -4 -12  -6   21.23    1.81
   4  12   6   18.16    1.47
   4  12   6   23.79    2.06
  -4 -12  -5    3.47    0.95
   4  12   5    1.45    0.65
   4  12   5    3.29    1.02
  -4 -12  -4    0.80    0.76
   4  12   4    0.56    0.55
   4  12   4    1.81    0.89
  -4 -12  -3   21.08    1.73
   4  12   3   17.67    1.31
   4  12   3   21.12    1.94
  -4 -12  -2   27.05    1.87
   4  12   2   18.64    1.30
   4  12   2   25.39    1.98
  -4 -12  -1   61.13    2.47
   4  12   1   46.59    1.73
   4  12   1   55.31    2.33
  -4 -12   0   21.38    1.86
   4  12   0   13.27    1.19
   4  12   0   21.26    1.98
  -4 -12   1  146.28    3.37
   4  12  -1  105.68    2.36
   4  12  -1  199.06    3.79
  -4 -12   2    1.71    0.90
   4  12  -2   -0.05    0.48
   4  12  -2    0.11    0.93
  -4 -12   3    0.85    0.76
   4  12  -3   -1.26    0.52
  -4 -12   4   15.38    1.56
   4  12  -4   14.00    1.61
  -4 -12   5    0.87    0.71
   4  12  -5   -0.89    0.61
  -4 -12   6   16.56    1.45
   4  12  -6   15.17    1.61
   4  12  -7   10.64    1.27
   4  12  -8    6.86    1.17
   4  12  -9   14.50    1.66
   4  12 -10   -0.14    0.74
   4  12 -11    6.41    1.19
   4  12 -12    0.01    0.75
  -4 -11 -11    8.29    1.24
   4  11  11    7.24    1.20
   4  11  11    8.32    1.32
  -4 -11 -10   27.82    1.96
   4  11  10   26.13    1.95
   4  11  10   26.77    2.26
  -4 -11  -9    6.93    1.11
   4  11   9    5.28    1.04
   4  11   9    5.40    1.13
  -4 -11  -8   29.40    1.92
   4  11   8   27.20    1.80
   4  11   8   31.16    2.26
  -4 -11  -7  141.12    3.47
   4  11   7  123.68    3.11
   4  11   7  132.76    3.51
  -4 -11  -6   11.47    1.31
   4  11   6   10.61    1.20
   4  11   6   10.68    1.32
  -4 -11  -5   17.86    1.56
   4  11   5   15.16    1.31
   4  11   5   14.72    1.46
  -4 -11  -4   31.05    1.88
   4  11   4   26.33    1.49
   4  11   4   31.84    1.94
  -4 -11  -3   14.08    1.47
   4  11   3   11.90    1.12
   4  11   3   16.43    1.75
  -4 -11  -2   29.45    1.77
   4  11   2   25.95    1.39
   4  11   2   31.54    1.91
  -4 -11  -1  289.21    4.37
   4  11   1  242.78    3.48
   4  11   1  365.48    4.73
  -4 -11   0    6.51    1.00
   4  11   0    4.95    0.72
   4  11   0    5.61    1.04
  -4 -11   1   26.04    1.65
   4  11  -1   20.40    1.17
   4  11  -1   37.00    1.96
  -4 -11   2    6.15    0.90
   4  11  -2    5.09    0.71
   4  11  -2    7.98    1.16
  -4 -11   3   31.46    1.65
   4  11  -3   20.42    1.13
   4  11  -3   29.58    1.79
  -4 -11   4    8.23    0.98
   4  11  -4    3.96    0.63
   4  11  -4    7.87    1.08
  -4 -11   5   -0.12    0.59
   4  11  -5    0.05    0.34
   4  11  -5    0.05    0.64
  -4 -11   6    4.27    0.86
   4  11  -6    1.58    0.50
   4  11  -6    1.96    0.79
   4  11  -7   25.47    1.69
   4  11  -8    8.88    1.15
   4  11  -9    2.65    0.85
   4  11 -10   -0.41    0.60
   4  11 -11    0.44    0.64
   4  11 -12    1.39    0.79
   4  11 -13    2.14    0.86
  -4 -10 -12    0.12    1.00
   4  10  12   -0.19    0.70
   4  10  12    1.51    0.93
  -4 -10 -11    1.12    0.76
   4  10  11    0.12    0.70
   4  10  11    0.49    0.90
  -4 -10 -10    6.26    1.06
   4  10  10    6.92    1.12
   4  10  10    6.29    1.15
  -4 -10  -9    0.64    0.71
   4  10   9    1.57    0.72
   4  10   9    0.50    0.85
  -4 -10  -8    2.40    0.79
   4  10   8    1.80    0.71
   4  10   8    1.01    0.82
  -4 -10  -7   22.13    1.64
   4  10   7   18.57    1.45
   4  10   7   20.76    1.83
  -4 -10  -6   23.97    1.66
   4  10   6   18.29    1.41
   4  10   6   22.81    1.84
  -4 -10  -5    1.51    0.64
   4  10   5    0.93    0.53
   4  10   5    1.21    0.75
  -4 -10  -4   31.30    1.68
   4  10   4   28.61    1.46
   4  10   4   33.32    1.90
  -4 -10  -3   58.96    2.09
   4  10   3   50.98    1.76
   4  10   3   63.94    2.21
  -4 -10  -2   23.87    1.49
   4  10   2   20.83    1.21
   4  10   2   27.31    1.64
  -4 -10  -1    5.84    0.90
   4  10   1    6.40    0.76
   4  10   1    7.24    1.02
  -4 -10   0   41.72    1.77
   4  10   0   35.89    1.39
   4  10   0   71.12    2.20
  -4 -10   1    0.57    0.57
   4  10  -1    1.36    0.44
   4  10  -1    1.81    0.76
  -4 -10   2    5.80    0.83
   4  10  -2    3.48    0.56
   4  10  -2    7.04    0.98
  -4 -10   3   10.15    1.13
   4  10  -3    6.92    0.78
   4  10  -3   10.75    1.23
  -4 -10   4    2.01    0.61
   4  10  -4    1.30    0.45
   4  10  -4    1.36    0.63
  -4 -10   5    8.53    1.05
   4  10  -5    4.58    0.64
   4  10  -5    5.72    0.87
  -4 -10   6   13.48    1.17
   4  10  -6    9.89    0.91
   4  10  -6   10.56    1.23
  -4 -10   7   36.29    1.64
   4  10  -7   25.77    1.26
   4  10  -7   29.54    1.64
   4  10  -8   22.14    1.28
   4  10  -8   26.71    1.62
   4  10  -9    0.27    0.45
   4  10  -9    0.42    0.56
   4  10 -10    8.04    1.09
   4  10 -11   -0.15    0.57
   4  10 -12    0.27    0.60
   4  10 -13    3.47    0.87
   4  10 -14    7.76    1.17
   4   9  13    0.67    0.74
   4   9  13   -0.16    0.83
   4   9  12    1.50    0.86
   4   9  12    1.26    0.91
  -4  -9 -11    5.63    1.00
   4   9  11    4.57    1.00
   4   9  11    6.74    1.19
  -4  -9 -10   -0.05    0.63
   4   9  10    1.58    0.75
   4   9  10    0.15    0.78
  -4  -9  -9   43.33    2.02
   4   9   9   38.49    2.05
   4   9   9   45.81    2.32
  -4  -9  -8    9.63    1.16
   4   9   8    7.31    1.00
   4   9   8    9.99    1.27
  -4  -9  -7    0.45    0.63
   4   9   7   -0.50    0.46
   4   9   7    0.94    0.72
  -4  -9  -6   -0.23    0.48
   4   9   6   -0.01    0.42
   4   9   6   -0.49    0.60
  -4  -9  -5   30.53    1.57
   4   9   5   28.25    1.42
   4   9   5   33.51    1.81
  -4  -9  -4    3.10    0.68
   4   9   4    2.07    0.55
   4   9   4    3.60    0.82
  -4  -9  -3   27.31    1.45
   4   9   3   27.18    1.30
   4   9   3   34.04    1.72
  -4  -9  -2    3.51    0.72
   4   9   2    2.91    0.55
   4   9   2    4.49    0.85
  -4  -9  -1   75.02    2.13
   4   9   1   64.41    1.76
   4   9   1  124.72    2.59
  -4  -9   0   19.03    1.26
   4   9   0   15.02    0.97
   4   9   0   29.90    1.51
  -4  -9   1    8.39    0.90
   4   9  -1    6.62    0.75
   4   9  -1   11.75    1.21
  -4  -9   2   -0.04    0.42
   4   9  -2   -0.19    0.29
   4   9  -2   -0.97    0.49
  -4  -9   3   -0.22    0.41
   4   9  -3   -0.41    0.26
   4   9  -3   -0.23    0.45
  -4  -9   4    1.01    0.53
   4   9  -4    0.56    0.34
   4   9  -4    0.72    0.49
  -4  -9   5   35.24    1.43
   4   9  -5   22.35    1.09
   4   9  -5   27.16    1.42
  -4  -9   6   64.05    1.76
   4   9  -6   42.09    1.45
   4   9  -6   48.51    1.76
  -4  -9   7   40.20    1.45
   4   9  -7   26.47    1.24
   4   9  -7   30.52    1.49
   4   9  -8    9.67    0.97
   4   9  -8   10.56    1.15
   4   9  -9    1.12    0.49
   4   9  -9    1.30    0.60
   4   9 -10    0.07    0.42
   4   9 -10    0.23    0.49
   4   9 -11    9.84    1.15
   4   9 -11   11.41    1.39
   4   9 -12   51.76    2.07
   4   9 -13    7.50    1.60
   4   8  13    8.04    1.21
   4   8  13    9.37    1.46
   4   8  12    1.65    0.82
   4   8  12    3.07    1.02
  -4  -8 -11    0.27    0.63
   4   8  11    0.23    0.67
   4   8  11    1.65    0.89
  -4  -8 -10    3.12    0.79
   4   8  10    2.70    0.86
   4   8  10    1.92    0.87
  -4  -8  -9    8.20    1.04
   4   8   9   10.30    1.28
   4   8   9    9.88    1.20
  -4  -8  -8    8.79    1.05
   4   8   8    9.99    1.19
   4   8   8    8.95    1.16
  -4  -8  -7    0.56    0.52
   4   8   7    0.41    0.46
   4   8   7    0.18    0.65
  -4  -8  -6    1.05    0.53
   4   8   6    0.31    0.42
   4   8   6    1.61    0.72
  -4  -8  -5    1.86    0.57
   4   8   5    1.39    0.50
   4   8   5    1.39    0.67
  -4  -8  -4    7.76    0.95
   4   8   4    8.32    0.87
   4   8   4    9.03    0.98
  -4  -8  -3   23.18    1.30
   4   8   3   21.30    1.16
   4   8   3   35.68    1.64
  -4  -8  -2  224.16    3.36
   4   8   2  197.86    2.92
   4   8   2  371.73    4.05
  -4  -8  -1   16.77    1.11
   4   8   1   15.96    0.98
   4   8   1   21.19    1.34
  -4  -8   0   73.14    1.94
   4   8   0   64.93    1.65
   4   8   0   97.35    2.11
  -4  -8   1   36.02    1.41
   4   8  -1   30.57    1.17
   4   8  -1   62.71    1.77
  -4  -8   2   72.78    1.84
   4   8  -2   55.50    1.50
   4   8  -2   71.21    1.84
  -4  -8   3    0.55    0.41
   4   8  -3    0.14    0.30
   4   8  -3   -0.12    0.41
  -4  -8   4   58.88    1.62
   4   8  -4   41.01    1.32
   4   8  -4   44.86    1.50
  -4  -8   5    7.64    0.87
   4   8  -5    6.14    0.70
   4   8  -5    6.25    0.71
  -4  -8   6   43.06    1.46
   4   8  -6   28.40    1.20
   4   8  -6   32.32    1.39
  -4  -8   7    1.69    0.52
   4   8  -7    0.95    0.42
   4   8  -7    0.91    0.45
   4   8  -8   10.80    0.95
   4   8  -8   11.92    1.08
   4   8  -9    3.47    0.64
   4   8  -9    4.09    0.70
   4   8 -10   16.55    1.24
   4   8 -11   23.56    1.49
  -4  -8  12    4.07    1.01
   4   8 -12    5.69    0.91
  -4  -8  13   -0.37    0.74
   4   8 -13    0.27    0.61
  -4  -8  14    0.29    0.78
   4   8 -14   -0.18    0.57
  -4  -8  15    1.23    0.90
   4   8 -15    0.46    0.68
   4   7  14    0.71    0.75
   4   7  14    1.99    0.98
   4   7  13    0.82    0.70
   4   7  13   -0.05    0.82
   4   7  12    0.37    0.70
   4   7  12   -1.23    0.72
  -4  -7 -11   -0.46    0.52
   4   7  11   -0.11    0.57
   4   7  11   -0.35    0.74
  -4  -7 -10   -0.68    0.45
   4   7  10    0.23    0.65
   4   7  10   -0.50    0.68
  -4  -7  -9   13.89    1.32
   4   7   9   15.05    1.35
   4   7   9   13.96    1.68
  -4  -7  -8   13.64    1.21
   4   7   8   12.06    1.19
   4   7   8   14.72    1.54
  -4  -7  -7    2.10    0.60
   4   7   7    2.88    0.64
   4   7   7    2.95    0.79
  -4  -7  -6   25.33    1.32
   4   7   6   25.33    1.34
   4   7   6   28.40    1.58
  -4  -7  -5    5.95    0.75
   4   7   5    4.02    0.61
   4   7   5    4.87    0.79
  -4  -7  -4   11.39    0.94
   4   7   4    9.93    0.86
   4   7   4   12.01    1.21
  -4  -7  -3   11.81    0.93
   4   7   3    9.15    0.80
   4   7   3   17.84    1.28
  -4  -7  -2    0.59    0.41
   4   7   2    1.02    0.37
   4   7   2    1.15    0.59
  -4  -7  -1   11.77    0.90
   4   7   1   11.28    0.80
   4   7   1   21.95    1.17
  -4  -7   0   18.65    1.01
   4   7   0   18.92    0.93
   4   7   0   25.50    1.16
  -4  -7   1   -0.22    0.30
   4   7  -1    0.04    0.26
  -4  -7   2   66.63    1.66
   4   7  -2   53.64    1.41
   4   7  -2   66.78    1.61
  -4  -7   3    0.31    0.34
   4   7  -3    0.37    0.27
   4   7  -3   -0.23    0.30
  -4  -7   4   31.36    1.16
   4   7  -4   22.82    1.01
   4   7  -4   24.49    1.09
  -4  -7   5    1.50    0.42
   4   7  -5    0.83    0.35
   4   7  -5    1.24    0.41
  -4  -7   6  130.53    2.05
   4   7  -6   94.77    2.01
   4   7  -6  103.33    2.11
  -4  -7   7  161.90    2.20
   4   7  -7  125.84    2.39
   4   7  -7  134.47    2.48
   4   7  -8   39.14    1.50
   4   7  -8   45.02    1.62
   4   7  -9   33.38    1.49
  -4  -7  10    0.72    0.60
   4   7 -10    0.85    0.55
  -4  -7  11    2.02    0.80
   4   7 -11    3.77    0.76
  -4  -7  12   80.25    2.76
   4   7 -12   74.97    2.39
  -4  -7  13   25.58    2.01
   4   7 -13   22.39    1.65
  -4  -7  14    2.82    0.94
   4   7 -14    1.01    0.68
  -4  -7  15    6.66    1.23
   4   7 -15    5.35    1.01
  -4  -7  16    0.74    0.83
   4   7 -16    0.20    0.63
   4   6  14    3.86    1.04
   4   6  14    3.92    1.12
   4   6  13    5.76    1.12
   4   6  13    5.24    1.15
   4   6  12    3.37    0.89
   4   6  12    3.94    1.05
  -4  -6 -11    4.24    0.78
   4   6  11    5.76    0.98
   4   6  11    4.20    1.01
  -4  -6 -10    2.97    0.70
   4   6  10    2.18    0.78
   4   6  10    2.32    0.86
  -4  -6  -9   27.78    1.43
   4   6   9   27.37    1.61
   4   6   9   29.96    1.86
  -4  -6  -8   18.69    1.19
   4   6   8   18.01    1.28
   4   6   8   20.44    1.54
  -4  -6  -7    3.00    0.60
   4   6   7    3.51    0.65
   4   6   7    3.37    0.72
  -4  -6  -6   36.96    1.45
   4   6   6   34.94    1.47
   4   6   6   42.07    1.71
  -4  -6  -5   67.59    1.83
   4   6   5   65.77    1.83
   4   6   5   76.13    2.01
  -4  -6  -4   31.79    1.28
   4   6   4   31.06    1.27
   4   6   4   40.41    1.51
  -4  -6  -3   33.08    1.27
   4   6   3   31.88    1.21
   4   6   3   58.38    1.66
  -4  -6  -2   80.91    1.86
   4   6   2   74.64    1.71
   4   6   2  151.56    2.32
  -4  -6  -1    8.42    0.80
   4   6   1    8.70    0.70
   4   6   1   19.00    1.04
  -4  -6   0   31.49    1.24
   4   6   0   28.64    1.05
   4   6   0   62.74    1.51
  -4  -6   1  134.27    2.22
   4   6  -1  124.30    2.02
   4   6  -1  145.91    2.10
  -4  -6   2    1.24    0.46
   4   6  -2    1.19    0.35
   4   6  -2    2.40    0.46
  -4  -6   3   91.51    1.76
   4   6  -3   67.39    1.53
   4   6  -3   75.70    1.56
  -4  -6   4  132.71    2.01
   4   6  -4  104.34    1.92
   4   6  -4  112.88    1.90
  -4  -6   5    0.40    0.31
   4   6  -5    0.41    0.30
   4   6  -5    0.80    0.31
  -4  -6   6  362.02    3.03
   4   6  -6  272.72    3.25
   4   6  -6  299.06    3.30
  -4  -6   7    0.30    0.33
   4   6  -7   -0.07    0.30
  -4  -6   8   21.39    1.21
   4   6  -8   17.50    1.05
  -4  -6   9   34.95    1.54
   4   6  -9   26.67    1.35
  -4  -6  10  179.62    3.25
   4   6 -10  159.30    3.03
  -4  -6  11   11.99    1.45
   4   6 -11   10.74    1.20
  -4  -6  12  274.97    4.41
   4   6 -12  240.00    4.02
  -4  -6  13   62.54    2.58
   4   6 -13   57.01    2.24
  -4  -6  14   10.29    1.31
   4   6 -14   10.19    1.21
  -4  -6  15   -0.03    0.79
   4   6 -15    0.71    0.67
  -4  -6  16    0.29    0.83
   4   6 -16   -0.10    0.67
   4   5  14    1.23    0.87
   4   5  14    0.60    0.87
   4   5  13    6.22    1.12
   4   5  13    7.69    1.23
   4   5  12    0.61    0.68
   4   5  12   -1.09    0.68
  -4  -5 -11    4.72    0.79
   4   5  11    4.12    0.87
   4   5  11    3.44    1.01
  -4  -5 -10   16.15    1.17
   4   5  10   17.79    1.47
   4   5  10   16.83    1.68
  -4  -5  -9   10.93    1.01
   4   5   9   10.74    1.19
   4   5   9    9.41    1.06
  -4  -5  -8    8.08    0.89
   4   5   8    8.14    0.98
   4   5   8    8.12    0.95
  -4  -5  -7    7.93    0.86
   4   5   7    8.40    0.93
   4   5   7   10.78    1.26
  -4  -5  -6   31.91    1.30
   4   5   6   32.13    1.39
   4   5   6   41.81    1.62
  -4  -5  -5  109.86    2.18
   4   5   5  109.50    2.25
   4   5   5  143.17    2.50
  -4  -5  -4   11.69    0.82
   4   5   4   10.79    0.82
   4   5   4   16.03    1.08
  -4  -5  -3    6.47    0.70
   4   5   3    5.84    0.65
   4   5   3    8.73    0.90
  -4  -5  -2  190.23    2.62
   4   5   2  178.79    2.50
   4   5   2  356.13    3.21
  -4  -5  -1  146.28    2.25
   4   5   1  130.07    2.06
   4   5   1  278.90    2.70
  -4  -5   0   65.13    1.50
   4   5   0   56.74    1.36
   4   5   0   87.35    1.54
  -4  -5   1   17.72    0.87
   4   5  -1   19.09    0.85
   4   5  -1   25.70    0.94
  -4  -5   2  140.26    2.03
   4   5  -2  112.24    1.86
   4   5  -2  128.96    1.76
  -4  -5   3   41.79    1.16
   4   5  -3   32.88    1.08
   4   5  -3   37.38    1.05
  -4  -5   4  106.15    1.71
   4   5  -4   84.34    1.66
   4   5  -4   89.97    1.57
  -4  -5   5    0.22    0.26
   4   5  -5    0.57    0.30
   4   5  -5    0.53    0.27
  -4  -5   6    4.79    0.55
   4   5  -6    3.87    0.52
  -4  -5   7   81.84    1.81
   4   5  -7   68.42    1.75
  -4  -5   8   31.17    1.27
  -4  -5   8   39.71    1.42
   4   5  -8   36.14    1.36
  -4  -5   9   46.00    1.62
   4   5  -9   39.93    1.51
  -4  -5  10    8.73    1.08
   4   5 -10    7.59    0.89
  -4  -5  11    1.31    0.63
   4   5 -11    1.00    0.55
  -4  -5  12   19.60    1.69
   4   5 -12   15.74    1.45
  -4  -5  13   -0.26    0.76
   4   5 -13   -0.44    0.57
  -4  -5  14    0.44    0.80
   4   5 -14    0.30    0.64
  -4  -5  15    0.14    0.71
   4   5 -15    0.01    0.60
  -4  -5  16    0.10    0.83
   4   5 -16    0.42    0.65
   4   4  15    3.70    1.04
   4   4  15    3.34    1.09
   4   4  14    0.79    0.80
   4   4  14    0.56    0.87
   4   4  13    1.12    0.75
   4   4  13   -0.76    0.78
   4   4  12    0.48    0.70
   4   4  12   -0.75    0.79
   4   4  11    0.34    0.67
   4   4  11   -1.88    0.71
  -4  -4 -10    4.65    0.70
   4   4  10    4.39    0.87
   4   4  10    5.14    1.00
  -4  -4  -9    0.72    0.41
   4   4   9    0.41    0.53
   4   4   9    0.26    0.63
  -4  -4  -8    0.27    0.34
   4   4   8    0.72    0.48
   4   4   8    0.20    0.49
  -4  -4  -7    9.14    0.82
   4   4   7   10.30    0.93
   4   4   7   10.45    1.09
  -4  -4  -6   54.86    1.56
   4   4   6   56.13    1.69
   4   4   6   66.71    1.81
  -4  -4  -5   43.67    1.36
   4   4   5   42.84    1.45
   4   4   5   59.21    1.66
  -4  -4  -4   95.40    1.90
   4   4   4   85.88    1.87
   4   4   4  138.23    2.20
  -4  -4  -3  274.49    3.04
   4   4   3  254.32    2.97
   4   4   3  436.28    3.51
  -4  -4  -2  155.14    2.25
   4   4   2  140.12    2.13
   4   4   2  270.93    2.59
  -4  -4  -1    6.70    0.61
   4   4   1    6.07    0.55
   4   4   1   11.99    0.76
  -4  -4   0    1.20    0.31
   4   4   0    0.68    0.26
   4   4   0    1.04    0.34
  -4  -4   1    1.87    0.35
  -4  -4   2  671.67    4.05
   4   4  -2  545.69    3.85
   4   4  -2  623.03    3.32
  -4  -4   3    6.15    0.56
   4   4  -3    5.50    0.57
   4   4  -3    5.35    0.48
  -4  -4   4  209.71    2.14
   4   4  -4  167.34    2.26
   4   4  -4  180.04    1.99
  -4  -4   5    0.75    0.27
  -4  -4   5    0.20    0.25
   4   4  -5    0.30    0.26
  -4  -4   6  164.15    1.72
  -4  -4   6  198.20    2.43
   4   4  -6  169.17    2.48
  -4  -4   7   29.30    0.75
  -4  -4   7   31.99    1.15
   4   4  -7   28.14    1.16
  -4  -4   8   20.80    1.06
   4   4  -8   20.14    1.09
  -4  -4   9    0.67    0.41
   4   4  -9    0.50    0.37
  -4  -4  10   13.37    1.12
   4   4 -10   12.93    1.05
  -4  -4  11    6.85    0.90
   4   4 -11    7.39    0.90
  -4  -4  12   46.49    2.03
   4   4 -12   38.62    1.84
  -4  -4  13   67.30    2.55
   4   4 -13   61.38    2.28
  -4  -4  14   10.98    1.30
   4   4 -14   10.60    1.21
  -4  -4  15    7.95    1.23
   4   4 -15    5.83    0.98
  -4  -4  16    0.97    0.87
   4   4 -16    1.60    0.74
  -4  -4  17    8.44    1.36
   4   4 -17    6.90    1.15
   4   3  15    3.17    1.05
   4   3  14    1.04    0.85
   4   3  14    1.54    0.94
   4   3  13    0.78    0.72
   4   3  13    0.91    0.87
   4   3  12   15.99    1.57
   4   3  12   16.08    1.57
   4   3  11  150.98    3.44
   4   3  11  162.50    3.64
  -4  -3 -10   32.77    1.38
   4   3  10   35.53    1.84
   4   3  10   42.05    2.02
  -4  -3  -9   73.89    1.86
   4   3   9   79.20    2.33
   4   3   9   89.33    2.47
  -4  -3  -8    8.89    0.82
   4   3   8    9.99    0.98
   4   3   8   10.07    1.16
  -4  -3  -7    4.45    0.57
   4   3   7    4.24    0.64
   4   3   7    3.87    0.64
  -4  -3  -6   -0.22    0.26
   4   3   6   -0.15    0.30
   4   3   6   -0.12    0.38
   4   3   5   62.31    1.65
   4   3   5   83.72    1.83
   4   3   4    0.05    0.26
   4   3   4    0.14    0.33
   4   3   3  120.46    1.95
   4   3   3  137.07    2.13
   4   3   3  223.57    2.39
   4   3   2  211.56    2.48
   4   3   2  239.44    2.65
   4   3   2  416.56    2.92
   4   3   1  161.34    2.10
   4   3   1  176.41    2.20
   4   3   1  346.73    2.43
   4   3   0  212.09    2.32
   4   3   0  239.28    2.48
   4   3   0  435.55    2.48
   4   3  -1  116.36    1.68
   4   3  -1  136.62    1.87
   4   3  -1  148.27    1.42
   4   3  -2    0.12    0.19
   4   3  -2    0.18    0.22
   4   3  -2    0.16    0.18
   4   3  -3  256.88    2.28
   4   3  -3  306.21    2.85
   4   3  -3  338.17    2.24
  -4  -3   4   11.87    0.56
   4   3  -4    9.58    0.53
   4   3  -4   11.24    0.67
  -4  -3   5    4.91    0.48
   4   3  -5    4.13    0.50
  -4  -3   6   71.95    1.43
   4   3  -6   63.78    1.54
  -4  -3   7  144.12    2.14
   4   3  -7  130.27    2.26
  -4  -3   8   20.45    1.01
   4   3  -8   18.66    1.01
  -4  -3   9   26.85    1.23
   4   3  -9   25.55    1.24
  -4  -3  10   10.86    1.02
   4   3 -10    9.00    0.94
  -4  -3  11   61.11    1.99
   4   3 -11   60.01    1.98
  -4  -3  12   78.59    2.39
   4   3 -12   72.85    2.29
  -4  -3  13   65.68    2.46
   4   3 -13   66.60    2.35
  -4  -3  14    4.99    1.04
   4   3 -14    5.77    0.98
  -4  -3  15    8.59    1.20
   4   3 -15   11.21    1.30
  -4  -3  16   -0.68    0.75
   4   3 -16    0.04    0.60
  -4  -3  17   10.63    1.43
   4   3 -17   10.98    1.39
   4   2  15    2.55    1.05
   4   2  14   -0.52    0.68
   4   2  14    0.41    0.80
   4   2  13    2.82    0.91
   4   2  13    3.57    1.02
   4   2  12   21.31    1.71
   4   2  12   24.30    2.10
   4   2  11    7.03    1.04
   4   2  11    7.27    1.12
  -4  -2 -10   25.92    1.26
   4   2  10   25.89    1.58
   4   2  10   35.40    1.90
  -4  -2  -9   28.42    1.20
   4   2   9   29.85    1.50
   4   2   9   32.66    1.64
  -4  -2  -8    3.40    0.53
   4   2   8    3.64    0.64
   4   2   8    4.01    0.70
   4   2   7    0.33    0.34
   4   2   7    1.12    0.50
   4   2   6   13.67    0.85
   4   2   6   15.65    1.00
   4   2   6   20.93    1.13
   4   2   5  106.51    1.90
   4   2   5  133.96    2.26
   4   2   5  175.77    2.44
   4   2   4   74.42    1.54
   4   2   4   89.45    1.76
   4   2   4  125.80    1.90
   4   2   3    2.71    0.41
   4   2   3    2.58    0.37
   4   2   3    3.06    0.41
   4   2   2   12.50    0.65
   4   2   2   13.60    0.68
   4   2   2   23.86    0.76
   4   2   1  219.80    2.33
   4   2   1  228.54    2.37
   4   2   1  401.31    2.32
   4   2   0  238.73    2.35
   4   2   0  263.27    2.48
   4   2  -1  900.98    4.37
   4   2  -1  964.53    4.67
   4   2  -1  965.65    2.71
   4   2  -2   78.94    1.28
   4   2  -2   85.73    1.45
   4   2  -2   75.68    0.82
   4   2  -3  142.28    1.62
   4   2  -3  169.35    2.06
  -4  -2   4   53.23    0.93
   4   2  -4   46.99    0.93
   4   2  -4   47.07    1.17
  -4  -2   5  323.98    2.50
   4   2  -5  283.70    2.07
   4   2  -5  290.66    2.96
  -4  -2   6  107.99    1.65
   4   2  -6   87.53    1.11
   4   2  -6  101.02    1.88
  -4  -2   7   63.75    1.42
   4   2  -7   60.23    1.57
  -4  -2   8   30.38    1.13
   4   2  -8   28.50    1.20
  -4  -2   9   39.67    1.38
   4   2  -9   39.40    1.46
  -4  -2  10    8.92    0.94
   4   2 -10    9.24    0.93
  -4  -2  11    3.52    0.67
   4   2 -11    5.09    0.76
  -4  -2  12    1.64    0.65
   4   2 -12    1.23    0.59
  -4  -2  13   -1.28    0.59
   4   2 -13   -0.08    0.53
  -4  -2  14   12.16    1.30
   4   2 -14   13.14    1.43
  -4  -2  15    1.66    0.80
   4   2 -15    2.48    0.79
  -4  -2  16    3.77    0.95
   4   2 -16    3.83    0.91
  -4  -2  17    1.73    0.93
   4   2 -17    0.72    0.70
  -4  -1 -15   -0.38    0.57
   4   1  15   -0.18    0.86
   4   1  14    0.67    0.86
   4   1  13   10.56    1.34
   4   1  13   10.05    1.32
   4   1  12    1.34    0.79
   4   1  12    1.68    0.87
   4   1  11   -0.18    0.60
   4   1  11   -0.16    0.72
  -4  -1 -10   -0.86    0.35
   4   1  10   -0.33    0.49
   4   1  10   -0.87    0.56
   4   1   9    4.82    0.72
   4   1   9    6.15    0.85
   4   1   8   -0.60    0.33
   4   1   8   -0.18    0.33
   4   1   8   -0.56    0.42
   4   1   7    0.44    0.37
   4   1   7    0.23    0.35
   4   1   7   -0.03    0.45
   4   1   6   15.53    0.83
   4   1   6   18.66    1.00
   4   1   6   22.95    1.12
   4   1   5   10.60    0.72
   4   1   5   12.77    0.82
   4   1   5   16.79    0.95
   4   1   4    0.38    0.25
   4   1   4    0.85    0.30
   4   1   4    0.94    0.31
   4   1   3   75.63    1.45
   4   1   3   85.31    1.56
   4   1   3  118.19    1.62
   4   1   2   36.33    1.00
   4   1   2   37.34    1.00
   4   1   2   56.22    1.00
   4   1   1  211.01    2.21
   4   1   1  209.88    2.16
   4   1   1  300.75    1.84
   4   1   0  390.29    2.89
   4   1   0  380.10    2.81
   4   1   0  505.02    1.81
   4   1  -1  474.12    3.07
   4   1  -1  481.00    3.15
   4   1  -2  925.95    4.13
   4   1  -2  949.24    4.50
  -4  -1   3    8.02    0.33
   4   1  -3    6.44    0.41
   4   1  -3    6.19    0.49
  -4  -1   4    7.63    0.40
   4   1  -4    6.51    0.40
   4   1  -4    6.83    0.52
  -4  -1   5   87.14    1.28
   4   1  -5   72.84    1.06
   4   1  -5   85.10    1.61
  -4  -1   6   14.27    0.68
   4   1  -6   11.65    0.46
   4   1  -6   13.45    0.78
  -4  -1   7   83.23    1.58
   4   1  -7   82.95    1.81
  -4  -1   8   18.05    0.95
   4   1  -8   19.29    1.02
  -4  -1   9   28.01    1.20
   4   1  -9   28.32    1.27
  -4  -1  10   14.08    1.06
   4   1 -10   14.50    1.06
  -4  -1  11    7.27    0.85
   4   1 -11    6.07    0.78
  -4  -1  12   30.97    1.64
   4   1 -12   29.69    1.57
  -4  -1  13    3.49    0.82
   4   1 -13    4.61    0.89
  -4  -1  14    0.49    0.71
   4   1 -14   -0.11    0.52
  -4  -1  15    1.80    0.80
   4   1 -15    1.19    0.68
  -4  -1  16    0.78    0.74
   4   1 -16    0.37    0.61
  -4  -1  17    1.56    0.89
   4   1 -17    2.78    0.89
  -4   0 -15    0.68    0.65
   4   0  15   -0.01    0.89
   4   0  14    8.32    1.36
   4   0  13   38.77    2.39
   4   0  12  130.19    3.22
   4   0  12  155.21    3.68
   4   0  11   -0.33    0.55
   4   0  10   -0.23    0.45
   4   0  10   -0.50    0.61
   4   0   9    6.96    0.80
   4   0   9    8.27    0.97
   4   0   9    8.59    0.95
   4   0   8  109.09    1.96
   4   0   8  148.69    2.70
   4   0   8  179.11    3.03
   4   0   7    5.81    0.64
   4   0   7    7.86    0.78
   4   0   7    7.65    0.79
   4   0   6    0.35    0.27
   4   0   6    0.57    0.33
   4   0   6    0.68    0.38
   4   0   5   87.56    1.62
   4   0   5  101.05    1.86
   4   0   5  142.69    2.17
   4   0   4    1.77    0.34
   4   0   4    1.73    0.34
   4   0   4    1.96    0.35
   4   0   3  887.68    4.71
   4   0   3  916.47    4.75
   4   0   3 1158.21    4.86
   4   0   2    0.37    0.22
   4   0   2    0.45    0.20
   4   0   2    0.59    0.19
   4   0   1  184.04    2.03
   4   0   1  166.14    1.81
   4   0   1  222.76    1.56
   4   0   0  465.09    3.12
   4   0   0  411.71    2.77
   4   0   0  609.50    1.90
   4   0  -1   28.79    0.82
   4   0  -1   24.52    0.74
   4   0  -2  281.17    2.29
   4   0  -2  253.74    2.25
  -4   0   3  289.35    1.51
   4   0  -3  273.44    2.20
   4   0  -3  264.73    2.41
  -4   0   4   42.65    0.78
   4   0  -4   40.71    0.86
   4   0  -4   40.91    1.05
  -4   0   5  685.36    3.47
   4   0  -5  658.70    3.21
   4   0  -5  682.76    4.39
  -4   0   6  542.46    3.51
   4   0  -6  514.88    2.76
   4   0  -6  538.15    4.17
  -4   0   7  371.71    3.23
   4   0  -7  343.67    2.20
   4   0  -7  373.96    3.72
  -4   0   8   38.27    1.26
   4   0  -8   39.40    1.36
  -4   0   9   40.71    1.39
   4   0  -9   43.15    1.51
  -4   0  10    5.23    0.71
   4   0 -10    4.46    0.65
  -4   0  11   17.16    1.26
   4   0 -11   18.70    1.24
  -4   0  12    2.21    0.65
   4   0 -12    1.42    0.57
  -4   0  13    0.34    0.61
   4   0 -13    0.79    0.63
  -4   0  14   13.72    1.58
   4   0 -14   17.57    1.51
  -4   0  15   11.83    1.32
   4   0 -15   13.30    1.46
  -4   0  16    0.20    0.67
   4   0 -16    0.25    0.61
  -4   0  17   -0.29    0.79
   4   0 -17   -0.03    0.68
  -4   1 -15   -0.14    0.55
   4  -1  15    1.01    0.98
  -4   1 -14   -0.34    0.52
   4  -1  14    0.26    0.86
   4  -1  13   17.33    1.99
   4  -1  12    0.50    0.72
   4  -1  12    2.67    0.95
   4  -1  11    1.09    0.67
   4  -1  11    0.57    0.79
   4  -1  10   -0.01    0.48
   4  -1  10   -0.26    0.64
   4  -1   9    4.76    0.59
   4  -1   9    6.03    0.79
   4  -1   9    7.01    0.90
   4  -1   8   -0.34    0.30
   4  -1   8   -0.03    0.34
   4  -1   8   -0.07    0.45
   4  -1   7    0.50    0.35
   4  -1   7    0.25    0.35
   4  -1   7    0.89    0.49
   4  -1   6   21.32    0.93
   4  -1   6   19.97    0.98
   4  -1   6   27.83    1.20
   4  -1   5   11.99    0.75
   4  -1   5   12.95    0.79
   4  -1   5   19.51    0.98
   4  -1   4    0.35    0.27
   4  -1   4    0.95    0.27
   4  -1   4    0.45    0.29
   4  -1   3   91.34    1.57
   4  -1   3   85.13    1.42
   4  -1   3  112.01    1.58
   4  -1   2   46.32    1.11
   4  -1   2   38.20    0.90
   4  -1   2   51.51    0.98
   4  -1   1  259.77    2.43
   4  -1   1  217.83    1.96
   4  -1   1  317.00    1.99
   4  -1   0  476.51    3.19
   4  -1   0  391.81    2.54
  -4   1   1  536.99    1.75
   4  -1  -1  593.33    3.48
   4  -1  -1  505.02    2.91
   4  -1  -2 1142.70    4.73
   4  -1  -2 1013.32    4.30
  -4   1   3   10.76    0.41
   4  -1  -3    7.08    0.46
   4  -1  -3    6.00    0.45
  -4   1   4    7.60    0.44
   4  -1  -4    8.02    0.46
   4  -1  -4    7.54    0.52
  -4   1   5   87.15    1.32
   4  -1  -5   93.79    1.32
   4  -1  -5   88.64    1.61
  -4   1   6   12.55    0.70
   4  -1  -6   14.95    0.60
   4  -1  -6   14.19    0.78
  -4   1   7   80.19    1.58
   4  -1  -7   88.44    1.27
   4  -1  -7   85.50    1.83
  -4   1   8   16.97    0.95
   4  -1  -8   19.85    0.65
   4  -1  -8   17.98    1.00
  -4   1   9   24.24    1.16
   4  -1  -9   27.76    0.75
   4  -1  -9   29.62    1.28
  -4   1  10   16.00    1.13
   4  -1 -10   14.42    1.06
  -4   1  11    7.68    0.87
   4  -1 -11    7.98    0.98
  -4   1  12   29.17    1.65
   4  -1 -12   30.86    1.62
  -4   1  13    3.56    0.79
   4  -1 -13    4.94    0.91
  -4   1  14    0.46    0.67
   4  -1 -14    0.70    0.63
  -4   1  15    1.84    0.76
   4  -1 -15    1.96    0.78
  -4   1  16    0.49    0.68
   4  -1 -16    1.11    0.71
  -4   1  17    1.65    0.82
   4  -1 -17    1.92    0.82
  -4   2 -15    2.65    0.76
   4  -2  15    1.12    1.08
  -4   2 -14    0.31    0.56
   4  -2  14    0.41    0.94
  -4   2 -13    3.52    0.80
   4  -2  13    2.86    1.00
   4  -2  12   28.14    2.17
   4  -2  11    7.63    1.02
   4  -2  11    9.89    1.27
   4  -2  10   28.35    1.54
   4  -2  10   40.71    2.06
   4  -2   9   24.43    1.06
   4  -2   9   30.27    1.43
   4  -2   9   41.64    1.86
   4  -2   8    3.59    0.52
   4  -2   8    3.00    0.57
   4  -2   8    3.52    0.68
   4  -2   7    0.25    0.31
   4  -2   7    0.72    0.35
   4  -2   7   -0.15    0.40
   4  -2   6   19.74    0.91
   4  -2   6   17.19    0.89
   4  -2   6   24.71    1.19
   4  -2   5  175.70    2.26
   4  -2   5  146.64    2.07
   4  -2   5  215.21    2.71
   4  -2   4  120.00    1.84
   4  -2   4   94.80    1.54
   4  -2   4  138.23    2.03
   4  -2   3    3.53    0.45
   4  -2   3    3.40    0.37
   4  -2   3    3.10    0.41
   4  -2   2   17.59    0.75
   4  -2   2   15.13    0.59
   4  -2   2   19.95    0.72
   4  -2   1  315.65    2.74
   4  -2   1  240.16    1.91
   4  -2   1  366.70    2.39
  -4   2   0  339.22    2.05
   4  -2   0  363.07    2.89
   4  -2   0  270.18    1.98
  -4   2   1 1190.10    4.94
   4  -2  -1 1363.49    5.50
   4  -2  -1 1053.15    3.97
  -4   2   2  158.88    1.38
   4  -2  -2  115.24    1.61
   4  -2  -2   96.06    1.31
  -4   2   3  314.69    2.07
   4  -2  -3  213.38    2.16
   4  -2  -3  177.86    1.90
  -4   2   4   76.13    1.19
   4  -2  -4   55.77    1.13
   4  -2  -4   48.98    1.12
  -4   2   5  400.70    2.91
   4  -2  -5  350.87    2.73
   4  -2  -5  316.56    2.97
  -4   2   6  104.94    1.69
   4  -2  -6  120.61    1.62
   4  -2  -6  107.33    1.90
  -4   2   7   60.52    1.43
   4  -2  -7   70.12    1.26
   4  -2  -7   64.94    1.61
  -4   2   8   28.81    1.17
   4  -2  -8   32.59    0.90
   4  -2  -8   30.53    1.23
  -4   2   9   38.91    1.42
   4  -2  -9   45.27    1.04
   4  -2  -9   42.84    1.51
  -4   2  10    9.40    1.01
   4  -2 -10    8.99    0.97
  -4   2  11    3.49    0.68
   4  -2 -11    5.54    0.82
  -4   2  12    1.64    0.64
   4  -2 -12    1.50    0.63
  -4   2  13   -0.27    0.59
   4  -2 -13    0.05    0.59
  -4   2  14   12.89    1.51
   4  -2 -14   12.69    1.42
  -4   2  15    2.40    0.87
   4  -2 -15    2.85    0.82
  -4   2  16    3.72    0.94
   4  -2 -16    3.92    0.97
  -4   2  17    1.41    0.82
   4  -2 -17    1.26    0.79
  -4   3 -15    3.70    0.87
   4  -3  15    3.21    1.19
  -4   3 -14    2.86    0.79
   4  -3  14    2.44    1.09
  -4   3 -13    1.00    0.60
   4  -3  13    1.58    0.94
  -4   3 -12   20.07    1.46
   4  -3  12   23.47    1.99
   4  -3  11  201.98    4.01
   4  -3  10   55.69    2.28
   4  -3   9   74.95    1.81
   4  -3   9   88.28    2.17
   4  -3   9  123.94    2.88
   4  -3   8   10.14    0.83
   4  -3   8    8.68    0.87
   4  -3   8   14.98    1.32
   4  -3   7    6.03    0.70
   4  -3   7    3.98    0.55
   4  -3   7    4.97    0.70
   4  -3   6    0.12    0.34
   4  -3   6    0.30    0.29
   4  -3   6   -0.11    0.40
   4  -3   5   85.13    1.66
   4  -3   5   66.82    1.39
   4  -3   5  101.71    1.98
   4  -3   4    0.10    0.30
   4  -3   4    0.20    0.23
   4  -3   4   -0.67    0.30
   4  -3   3  197.79    2.36
   4  -3   3  152.85    1.68
   4  -3   3  202.87    2.36
   4  -3   2  360.40    3.11
   4  -3   2  266.96    2.01
   4  -3   2  359.24    2.85
  -4   3  -1  235.21    2.11
   4  -3   1  258.99    2.61
   4  -3   1  149.84    1.39
  -4   3   0  308.94    2.26
   4  -3   0  353.89    3.00
   4  -3   0  218.08    1.65
  -4   3   1  173.30    1.65
   4  -3  -1  197.39    2.24
   4  -3  -1  148.47    1.43
  -4   3   2    0.48    0.26
   4  -3  -2    0.45    0.26
   4  -3  -2    0.40    0.16
  -4   3   3  638.75    3.36
   4  -3  -3  422.73    3.23
   4  -3  -3  354.63    2.62
  -4   3   4   19.10    0.78
   4  -3  -4   13.64    0.67
   4  -3  -4   10.37    0.59
  -4   3   5    6.48    0.63
   4  -3  -5    5.70    0.53
   4  -3  -5    4.13    0.49
  -4   3   6   89.55    1.65
   4  -3  -6   77.86    1.45
   4  -3  -6   69.81    1.57
  -4   3   7  129.44    2.11
   4  -3  -7  155.80    2.02
   4  -3  -7  142.01    2.33
  -4   3   8   19.24    1.02
   4  -3  -8   21.50    0.85
   4  -3  -8   21.21    1.06
  -4   3   9   25.38    1.26
   4  -3  -9   30.34    1.00
   4  -3  -9   27.01    1.27
  -4   3  10    9.33    1.02
   4  -3 -10   10.94    0.80
   4  -3 -10   11.65    1.06
  -4   3  11   56.56    1.94
   4  -3 -11   62.25    2.06
  -4   3  12   78.98    2.40
   4  -3 -12   79.75    2.44
  -4   3  13   66.85    2.36
   4  -3 -13   75.33    2.52
  -4   3  14    3.51    0.86
   4  -3 -14    6.17    1.02
  -4   3  15    9.20    1.20
   4  -3 -15    9.96    1.23
  -4   3  16   -0.11    0.70
   4  -3 -16    0.49    0.71
  -4   3  17    8.95    1.32
   4  -3 -17   10.01    1.35
   4  -4  15    4.30    1.28
  -4   4 -14    0.22    1.01
   4  -4  14    0.41    1.02
  -4   4 -13    0.27    0.56
   4  -4  13    0.11    0.89
  -4   4 -12    0.52    0.52
   4  -4  12    0.19    0.82
  -4   4 -11    1.75    0.59
   4  -4  11    1.92    0.94
  -4   4 -10    7.00    0.82
   4  -4  10    6.78    1.09
   4  -4   9    1.20    0.68
   4  -4   8    0.37    0.40
   4  -4   8    0.29    0.40
   4  -4   8    0.19    0.50
   4  -4   7   14.24    0.91
   4  -4   7   11.64    0.83
   4  -4   7   18.42    1.24
   4  -4   6   85.09    1.75
   4  -4   6   65.58    1.45
   4  -4   6  102.67    2.24
   4  -4   5   63.59    1.53
   4  -4   5   57.31    1.24
   4  -4   5   79.60    1.87
   4  -4   4  140.25    2.13
   4  -4   4  119.52    1.57
   4  -4   4  166.63    2.43
   4  -4   3  411.27    3.51
   4  -4   3  405.32    3.49
  -4   4  -2  187.22    2.22
   4  -4   2  227.91    2.62
   4  -4   2  152.24    1.38
  -4   4  -1    9.29    0.57
   4  -4   1    9.45    0.70
   4  -4   1    7.46    0.34
  -4   4   0    0.70    0.26
   4  -4   0    0.79    0.31
   4  -4   0    0.74    0.16
  -4   4   1    1.56    0.35
   4  -4  -1    1.83    0.35
   4  -4  -1    0.15    0.07
  -4   4   2 1170.45    4.87
   4  -4  -2  805.02    4.76
   4  -4  -2  644.75    3.11
  -4   4   3    9.81    0.75
   4  -4  -3    5.91    0.59
   4  -4  -3    5.23    0.42
  -4   4   4  326.25    2.86
   4  -4  -4  233.53    2.61
   4  -4  -4  192.89    2.13
  -4   4   5    0.46    0.34
   4  -4  -5    0.23    0.27
   4  -4  -5    0.52    0.27
  -4   4   6  261.23    2.89
   4  -4  -6  219.06    2.56
   4  -4  -6  193.90    2.54
  -4   4   7   38.09    1.32
   4  -4  -7   37.03    1.13
   4  -4  -7   31.15    1.17
  -4   4   8   20.72    1.15
   4  -4  -8   25.23    1.00
   4  -4  -8   22.82    1.11
  -4   4   9    0.49    0.45
   4  -4  -9    1.47    0.40
   4  -4  -9    1.05    0.45
  -4   4  10   12.99    1.19
   4  -4 -10   14.72    0.91
   4  -4 -10   14.65    1.12
  -4   4  11    7.33    0.91
   4  -4 -11    6.90    0.90
  -4   4  12   42.91    1.96
   4  -4 -12   44.62    1.96
  -4   4  13   67.09    2.44
   4  -4 -13   71.20    2.50
  -4   4  14   14.13    1.65
   4  -4 -14   15.36    1.53
  -4   4  15    6.89    1.13
   4  -4 -15    7.37    1.16
  -4   4  16    0.91    0.75
   4  -4 -16    1.41    0.78
  -4   4  17    6.13    1.17
   4  -4 -17    6.70    1.19
   4  -5  14    1.05    1.06
   4  -5  13    9.59    1.42
   4  -5  12   -0.27    0.79
  -4   5 -11    7.14    0.89
   4  -5  11    6.56    1.15
  -4   5 -10   22.54    1.24
   4  -5  10   27.87    1.88
  -4   5  -9   14.19    0.98
   4  -5   9   18.94    1.56
  -4   5  -8   10.14    0.82
   4  -5   8    9.20    0.93
   4  -5   8   14.16    1.32
   4  -5   7   10.37    0.97
   4  -5   7   14.80    1.28
   4  -5   6   49.82    1.46
   4  -5   6   63.93    1.91
   4  -5   5  176.58    2.51
   4  -5   5  149.52    1.84
   4  -5   5  217.71    3.08
   4  -5   4   18.50    0.97
   4  -5   4    6.93    0.41
   4  -5   4   21.71    1.13
  -4   5  -3    6.83    0.65
   4  -5   3    9.51    0.80
   4  -5   3    7.57    0.41
  -4   5  -2  274.02    2.88
   4  -5   2  292.58    3.10
  -4   5  -1  237.95    2.59
   4  -5   1  210.45    2.63
  -4   5   0   98.55    1.66
   4  -5   0   93.11    1.79
  -4   5   1   35.18    1.06
   4  -5  -1   24.49    0.98
   4  -5  -1   18.96    0.50
  -4   5   2  249.33    2.58
   4  -5  -2  171.95    2.39
  -4   5   3   74.34    1.54
   4  -5  -3   51.06    1.36
   4  -5  -3   40.71    0.93
  -4   5   4  171.01    2.29
   4  -5  -4  119.44    2.03
   4  -5  -4  101.99    1.58
  -4   5   5    0.12    0.40
   4  -5  -5    0.10    0.29
   4  -5  -5    0.41    0.26
  -4   5   6    5.40    0.65
   4  -5  -6    4.64    0.56
   4  -5  -6    3.86    0.50
  -4   5   7   95.42    2.05
   4  -5  -7   89.41    1.84
   4  -5  -7   76.96    1.77
  -4   5   8   39.24    1.51
   4  -5  -8   46.13    1.39
   4  -5  -8   42.32    1.46
  -4   5   9   42.11    1.66
   4  -5  -9   52.73    1.50
   4  -5  -9   45.61    1.64
  -4   5  10   10.18    1.21
   4  -5 -10   12.14    0.95
   4  -5 -10   11.60    1.06
  -4   5  11    1.83    0.68
   4  -5 -11    2.33    0.68
  -4   5  12   20.20    1.71
   4  -5 -12   16.49    1.57
  -4   5  13    0.93    0.74
   4  -5 -13    1.20    0.71
  -4   5  14   -0.41    0.67
   4  -5 -14    0.14    0.67
  -4   5  15    0.38    0.72
   4  -5 -15    0.18    0.64
  -4   5  16    0.57    0.78
   4  -5 -16    0.08    0.70
   4  -6  14    6.23    1.43
   4  -6  13    6.62    1.35
   4  -6  12    6.15    1.24
   4  -6  11    7.20    1.24
   4  -6  10    5.55    1.09
   4  -6   9   51.91    2.22
   4  -6   8   25.02    1.28
   4  -6   8   37.59    1.80
  -4   6  -7    5.12    0.60
   4  -6   7    4.58    0.67
   4  -6   7    5.51    0.85
  -4   6  -6   55.23    1.20
   4  -6   6   57.90    1.65
   4  -6   6   78.40    2.17
  -4   6  -5   99.40    1.41
   4  -6   5  107.22    2.10
  -4   6  -4   48.64    0.87
  -4   6  -4   49.13    1.51
   4  -6   4   55.42    1.56
  -4   6  -3   52.78    1.49
   4  -6   3   54.35    1.54
  -4   6  -2  131.75    2.18
   4  -6   2  136.02    2.29
  -4   6  -1   15.61    0.91
   4  -6   1   13.11    0.87
  -4   6   0   55.13    1.41
   4  -6   0   44.67    1.38
  -4   6   1  284.41    2.97
   4  -6  -1  202.63    2.76
   4  -6  -1  147.35    1.19
  -4   6   2    3.21    0.57
   4  -6  -2    1.86    0.46
   4  -6  -2    1.98    0.26
  -4   6   3  149.99    2.29
   4  -6  -3   99.92    1.99
   4  -6  -3   85.23    1.30
  -4   6   4  214.12    2.77
   4  -6  -4  143.36    2.37
   4  -6  -4  127.69    1.76
  -4   6   5    1.26    0.53
   4  -6  -5    0.40    0.35
   4  -6  -5    0.26    0.26
  -4   6   6  446.09    4.22
   4  -6  -6  373.17    3.83
   4  -6  -6  332.46    3.36
  -4   6   7    0.48    0.46
   4  -6  -7    0.85    0.38
   4  -6  -7    0.22    0.33
  -4   6   8   19.69    1.34
   4  -6  -8   23.40    1.15
   4  -6  -8   21.60    1.15
  -4   6   9   33.06    1.60
   4  -6  -9   37.65    1.43
   4  -6  -9   33.25    1.45
  -4   6  10  154.65    3.14
   4  -6 -10  197.59    2.99
   4  -6 -10  181.51    3.26
  -4   6  11    7.91    1.06
   4  -6 -11   10.90    1.31
  -4   6  12  248.76    4.30
   4  -6 -12  270.78    4.45
  -4   6  13   59.37    2.54
   4  -6 -13   62.89    2.51
  -4   6  14   14.76    1.80
   4  -6 -14   12.91    1.53
  -4   6  15    0.85    0.80
   4  -6 -15    1.16    0.78
  -4   6  16    0.03    0.79
   4  -6 -16   -0.03    0.67
   4  -7  14    1.73    1.08
   4  -7  13   -0.23    0.97
   4  -7  12   -0.70    0.89
   4  -7  11   -0.16    0.80
   4  -7  10   -0.35    0.78
   4  -7   9   28.84    1.94
   4  -7   8   20.89    1.35
   4  -7   8   28.16    1.81
   4  -7   7    4.09    0.71
   4  -7   7    4.50    0.85
   4  -7   6   40.27    1.50
  -4   7  -5    8.74    0.90
   4  -7   5    9.41    0.97
  -4   7  -4   16.78    1.11
   4  -7   4   19.55    1.13
  -4   7  -3   18.05    1.06
   4  -7   3   18.44    1.12
  -4   7  -2    2.43    0.49
   4  -7   2    0.85    0.48
  -4   7  -1   24.75    1.13
   4  -7   1   19.93    1.09
  -4   7   0   41.81    1.38
   4  -7   0   31.46    1.30
  -4   7   1    0.78    0.50
   4  -7  -1   -0.55    0.30
  -4   7   2  128.24    2.25
   4  -7  -2   86.41    1.96
   4  -7  -2   68.25    1.00
  -4   7   3    3.52    0.67
   4  -7  -3    0.16    0.34
   4  -7  -3    0.11    0.11
  -4   7   4   47.34    1.60
   4  -7  -4   32.40    1.31
   4  -7  -4   30.34    0.93
  -4   7   5    1.24    0.61
   4  -7  -5    1.56    0.49
   4  -7  -5    1.17    0.33
  -4   7   6  150.41    2.71
   4  -7  -6  135.32    2.52
   4  -7  -6  116.02    2.05
  -4   7   7  158.01    2.88
   4  -7  -7  166.48    2.82
   4  -7  -7  148.19    2.48
  -4   7   8   44.19    1.83
   4  -7  -8   55.44    1.76
   4  -7  -8   48.77    1.61
  -4   7   9   34.16    1.75
   4  -7  -9   41.08    1.61
   4  -7  -9   36.41    1.54
  -4   7  10    0.00    0.60
   4  -7 -10    0.49    0.53
   4  -7 -10    0.38    0.53
  -4   7  11    2.39    0.83
   4  -7 -11    4.34    0.80
   4  -7 -11    3.29    0.82
  -4   7  12   72.09    2.71
   4  -7 -12   80.67    2.65
  -4   7  13   28.24    2.07
   4  -7 -13   28.77    1.87
  -4   7  14    2.03    0.86
   4  -7 -14    1.87    0.80
  -4   7  15    6.32    1.19
   4  -7 -15    5.81    1.08
  -4   7  16   -0.04    0.82
   4  -7 -16   -0.55    0.65
   4  -8  13   12.37    1.64
   4  -8  12    1.72    1.11
   4  -8  11    1.35    1.01
   4  -8  10    6.15    1.20
   4  -8   9   21.01    1.98
  -4   8  -7   -0.04    0.50
   4  -8   7   -0.22    0.52
  -4   8  -6    1.19    0.53
   4  -8   6    1.61    0.59
  -4   8  -5    2.52    0.61
   4  -8   5    2.48    0.63
  -4   8  -4   12.95    1.06
   4  -8   4   15.92    1.17
  -4   8  -3   35.23    1.49
   4  -8   3   45.24    1.61
  -4   8  -2  390.53    4.20
   4  -8   2  347.20    3.98
  -4   8  -1   34.57    1.43
   4  -8   1   26.55    1.32
  -4   8   0  139.39    2.48
   4  -8   0  107.90    2.31
  -4   8   1   72.50    1.92
   4  -8  -1   51.80    1.66
  -4   8   2  134.01    2.48
   4  -8  -2   91.65    2.16
   4  -8  -2   73.96    1.02
  -4   8   3    1.00    0.63
   4  -8  -3    0.20    0.41
   4  -8  -3    0.42    0.22
  -4   8   4   86.94    2.18
   4  -8  -4   59.60    1.80
   4  -8  -4   52.73    1.20
  -4   8   5   12.91    1.34
   4  -8  -5   10.40    0.98
   4  -8  -5    8.13    0.65
  -4   8   6   47.87    1.86
   4  -8  -6   40.35    1.61
   4  -8  -6   36.08    1.26
  -4   8   7    0.35    0.57
   4  -8  -7    0.79    0.55
   4  -8  -7    0.90    0.42
  -4   8   8   11.08    1.15
   4  -8  -8   14.07    1.20
   4  -8  -8   13.41    1.01
  -4   8   9    3.92    0.87
   4  -8  -9    4.34    0.79
   4  -8  -9    3.79    0.70
  -4   8  10   12.66    1.31
   4  -8 -10   17.72    1.36
   4  -8 -10   17.38    1.38
  -4   8  11   18.76    1.86
   4  -8 -11   26.63    1.58
   4  -8 -11   27.44    1.66
  -4   8  12    5.17    1.02
   4  -8 -12    4.28    0.91
  -4   8  13    0.11    0.75
   4  -8 -13   -0.44    0.61
  -4   8  14    0.72    0.79
   4  -8 -14   -0.37    0.67
  -4   8  15    1.28    0.89
   4  -8 -15    0.76    0.75
   4  -9  13   -1.17    1.05
   4  -9  12    2.14    1.15
  -4   9  -9   57.86    2.46
  -4   9  -8   14.49    1.51
  -4   9  -7    0.82    0.61
   4  -9   7    1.42    0.64
  -4   9  -6   -0.22    0.53
   4  -9   6   -0.26    0.50
  -4   9  -5   46.06    1.84
   4  -9   5   52.26    1.87
  -4   9  -4    5.39    0.83
   4  -9   4    5.54    0.80
  -4   9  -3   49.59    1.84
   4  -9   3   48.92    1.77
  -4   9  -2    4.79    0.78
   4  -9   2    3.70    0.71
  -4   9  -1  135.66    2.70
   4  -9   1  117.24    2.54
  -4   9   0   38.28    1.60
   4  -9   0   29.43    1.45
  -4   9   1   23.59    1.47
   4  -9  -1   14.41    1.13
  -4   9   2    0.18    0.68
   4  -9  -2   -0.07    0.44
  -4   9   3   -0.94    0.60
   4  -9  -3   -0.12    0.41
  -4   9   4   -1.04    0.64
   4  -9  -4    1.01    0.53
   4  -9  -4    0.98    0.30
  -4   9   5   42.52    1.86
   4  -9  -5   32.20    1.54
   4  -9  -5   28.91    1.05
  -4   9   6   59.99    2.14
   4  -9  -6   63.17    2.05
   4  -9  -6   55.09    1.50
  -4   9   7   30.79    1.72
   4  -9  -7   37.46    1.69
   4  -9  -7   34.19    1.34
  -4   9   8   11.06    1.21
   4  -9  -8   15.17    1.31
   4  -9  -8   13.72    1.05
  -4   9   9   -0.94    0.63
   4  -9  -9    0.38    0.59
   4  -9  -9    1.02    0.56
  -4   9  10   -1.61    0.61
   4  -9 -10    0.15    0.59
   4  -9 -10   -0.23    0.46
  -4   9  11    8.39    1.23
   4  -9 -11   12.76    1.35
   4  -9 -11   10.85    1.30
  -4   9  12   52.80    2.51
   4  -9 -12   60.56    2.33
  -4   9  13    6.07    1.15
   4  -9 -13    6.23    1.04
  -4   9  14    7.46    1.24
   4  -9 -14    6.15    1.11
  -4  10 -12   -0.53    0.72
  -4  10 -11   -0.30    0.75
  -4  10 -10    7.16    1.17
  -4  10  -9    0.94    0.80
  -4  10  -8    2.65    0.91
  -4  10  -7   31.75    1.90
   4 -10   7   31.80    1.71
  -4  10  -6   32.61    1.80
   4 -10   6   34.64    1.75
  -4  10  -5   -0.61    0.60
   4 -10   5    2.43    0.74
  -4  10  -4   50.42    2.03
   4 -10   4   54.82    1.99
  -4  10  -3   98.32    2.56
   4 -10   3  102.82    2.56
  -4  10  -2   42.76    1.86
   4 -10   2   40.31    1.79
  -4  10  -1   12.14    1.30
   4 -10   1    8.65    1.01
  -4  10   0   83.68    2.36
   4 -10   0   61.60    2.05
  -4  10   1    3.26    0.83
   4 -10  -1    1.68    0.61
  -4  10   2   11.58    1.41
   4 -10  -2    8.51    1.01
  -4  10   3   19.05    1.54
   4 -10  -3   11.54    1.19
  -4  10   4    2.09    0.80
   4 -10  -4    3.34    0.75
  -4  10   5    5.20    0.93
   4 -10  -5    6.83    0.95
  -4  10   6   11.94    1.49
   4 -10  -6   13.40    1.32
  -4  10   7   27.01    1.75
   4 -10  -7   38.74    1.81
   4 -10  -7   33.97    1.36
  -4  10   8   21.60    1.75
   4 -10  -8   31.83    1.75
   4 -10  -8   28.91    1.38
  -4  10   9   -0.40    0.70
   4 -10  -9    0.57    0.61
   4 -10  -9   -0.33    0.45
  -4  10  10    6.37    1.13
   4 -10 -10   10.74    1.19
   4 -10 -10    6.98    0.93
  -4  10  11   -0.75    0.70
   4 -10 -11   -0.29    0.59
   4 -10 -11    0.18    0.59
  -4  10  12   -0.07    0.71
   4 -10 -12    0.57    0.65
  -4  10  13    4.54    1.09
   4 -10 -13    4.22    0.95
  -4  10  14    7.63    1.32
   4 -10 -14    7.99    1.23
  -4  11 -11   10.64    1.46
  -4  11 -10   37.99    2.33
  -4  11  -9    9.52    1.35
  -4  11  -8   41.32    2.21
  -4  11  -7  203.34    4.13
   4 -11   7  212.46    3.93
  -4  11  -6   22.92    1.75
   4 -11   6   19.45    1.69
  -4  11  -5   26.41    1.83
   4 -11   5   28.47    1.77
  -4  11  -4   47.29    2.17
   4 -11   4   50.87    2.06
  -4  11  -3   19.58    1.68
   4 -11   3   22.97    1.65
  -4  11  -2   47.23    2.22
   4 -11   2   47.97    2.07
  -4  11  -1  523.40    5.70
   4 -11   1  441.66    5.27
  -4  11   0   13.34    1.35
   4 -11   0    8.14    1.05
  -4  11   1   53.47    2.22
   4 -11  -1   35.35    1.80
  -4  11   2   14.68    1.56
   4 -11  -2    8.40    1.06
  -4  11   3   48.69    2.10
   4 -11  -3   36.67    1.81
  -4  11   4    9.00    1.15
   4 -11  -4    8.77    1.04
  -4  11   5   -0.82    0.65
   4 -11  -5    0.59    0.63
  -4  11   6    1.45    0.80
   4 -11  -6    2.02    0.75
  -4  11   7   22.26    1.81
   4 -11  -7   31.92    1.83
  -4  11   8    6.92    1.08
   4 -11  -8   11.19    1.23
  -4  11   9    1.47    0.83
   4 -11  -9    5.18    0.97
  -4  11  10   -0.45    0.70
   4 -11 -10   -0.15    0.61
  -4  11  11    0.38    0.75
   4 -11 -11    0.20    0.68
   4 -11 -11    0.42    0.60
  -4  11  12    2.66    0.97
   4 -11 -12    3.66    0.87
  -4  11  13    1.24    0.93
   4 -11 -13    1.35    0.75
  -4  12 -10   16.29    1.95
  -4  12  -9   24.60    2.01
  -4  12  -8    8.36    1.28
  -4  12  -7    9.43    1.28
  -4  12  -6   37.14    2.16
   4 -12   6   35.55    2.03
  -4  12  -5    5.16    1.05
   4 -12   5    6.13    1.08
  -4  12  -4    2.39    0.89
   4 -12   4    1.39    0.82
  -4  12  -3   37.23    2.09
   4 -12   3   34.94    2.02
  -4  12  -2   41.65    2.22
   4 -12   2   36.45    2.07
  -4  12  -1  102.54    2.93
   4 -12   1   86.60    2.73
  -4  12   0   32.61    2.09
   4 -12   0   27.19    1.90
  -4  12   1  243.17    4.22
   4 -12  -1  178.17    3.67
  -4  12   2    4.42    1.11
   4 -12  -2    3.82    0.94
  -4  12   3    0.49    0.85
   4 -12  -3    0.30    0.64
  -4  12   4   18.05    1.76
   4 -12  -4   13.41    1.51
  -4  12   5   -0.85    0.71
   4 -12  -5   -0.22    0.63
  -4  12   6   10.19    1.26
   4 -12  -6   14.71    1.62
  -4  12   7    9.05    1.24
   4 -12  -7   11.72    1.32
  -4  12   8    4.43    0.97
   4 -12  -8    8.46    1.19
  -4  12   9   11.77    1.39
   4 -12  -9   17.74    1.66
  -4  12  10   -0.40    0.74
   4 -12 -10   -0.03    0.70
  -4  12  11    4.32    1.09
   4 -12 -11    6.68    1.13
  -4  12  12    0.64    0.87
   4 -12 -12   -0.07    0.83
  -4  13  -9   37.59    2.48
  -4  13  -8    2.40    0.97
  -4  13  -7    1.79    0.91
  -4  13  -6    1.57    0.91
   4 -13   6   -0.14    0.80
  -4  13  -5   19.50    1.84
   4 -13   5   18.39    1.80
  -4  13  -4    0.48    0.86
   4 -13   4    0.33    0.80
  -4  13  -3    0.57    0.87
   4 -13   3    0.40    0.80
  -4  13  -2    3.94    1.06
   4 -13   2    2.17    0.91
  -4  13  -1   -1.27    0.82
   4 -13   1   -0.26    0.75
  -4  13   0    6.07    1.23
   4 -13   0    3.21    0.94
  -4  13   1   11.80    1.43
   4 -13  -1    9.10    1.21
  -4  13   2   39.43    2.25
   4 -13  -2   25.35    1.90
  -4  13   3    7.00    1.23
   4 -13  -3    6.07    1.12
  -4  13   4   -0.26    0.83
   4 -13  -4    0.20    0.78
  -4  13   5   30.26    2.17
   4 -13  -5   37.22    2.17
  -4  13   6   15.85    1.88
   4 -13  -6   19.21    1.80
  -4  13   7    6.52    1.12
   4 -13  -7   12.33    1.43
  -4  13   8    3.30    1.01
   4 -13  -8    3.70    1.01
  -4  13   9    4.84    1.08
   4 -13  -9    7.30    1.20
  -4  13  10    1.36    0.87
   4 -13 -10    1.11    0.82
  -4  13  11   -0.45    0.80
   4 -13 -11   -1.05    0.72
  -4  14  -8    2.11    1.05
  -4  14  -7    3.21    1.11
  -4  14  -6    6.21    1.26
   4 -14   6    4.92    1.11
  -4  14  -5    7.75    1.28
   4 -14   5    7.15    1.21
  -4  14  -4   41.64    2.46
   4 -14   4   38.83    2.25
  -4  14  -3    1.02    0.94
   4 -14   3   -0.74    0.76
  -4  14  -2    0.40    0.97
   4 -14   2    0.55    0.86
  -4  14  -1   -0.05    0.98
   4 -14   1   -0.85    0.75
  -4  14   0   -0.31    1.00
   4 -14   0    0.23    0.80
  -4  14   1   -0.44    0.98
   4 -14  -1    1.20    0.85
  -4  14   2    0.76    0.98
   4 -14  -2    1.76    0.91
  -4  14   3    5.05    1.19
   4 -14  -3    4.01    1.08
  -4  14   4    4.77    1.16
   4 -14  -4    6.70    1.21
  -4  14   5    2.86    0.97
   4 -14  -5    4.83    1.08
  -4  14   6    6.94    1.23
   4 -14  -6    7.07    1.23
  -4  14   7    5.63    1.19
   4 -14  -7    6.70    1.23
  -4  14   8   -0.08    0.78
   4 -14  -8    0.01    0.78
  -4  14   9   16.78    1.99
   4 -14  -9   25.73    2.09
  -4  14  10    3.30    1.02
   4 -14 -10    6.22    1.19
  -4  15  -6    6.70    1.35
  -4  15  -5   -0.75    0.95
   4 -15   5   -0.71    0.86
  -4  15  -4    0.90    1.02
   4 -15   4    1.36    0.90
  -4  15  -3   -0.01    0.98
   4 -15   3    1.45    0.97
  -4  15  -2   -0.14    0.98
   4 -15   2    0.44    0.89
  -4  15  -1   21.26    2.14
   4 -15   1   20.86    1.98
  -4  15   0   -0.22    1.11
   4 -15   0   -0.16    0.82
  -4  15   1    1.83    1.19
   4 -15  -1    1.98    0.95
  -4  15   2    3.92    1.19
   4 -15  -2    3.57    1.08
  -4  15   3   12.44    1.57
   4 -15  -3   11.95    1.50
  -4  15   4    6.59    1.27
   4 -15  -4    8.19    1.34
  -4  15   5    4.28    1.15
   4 -15  -5    4.92    1.11
  -4  15   6    0.16    0.86
   4 -15  -6   -0.26    0.76
  -4  15   7    0.44    0.86
   4 -15  -7    0.65    0.83
  -4  15   8    1.47    0.94
   4 -15  -8    0.49    0.86
  -4  16  -4    8.54    1.51
   4 -16   4    7.30    1.41
  -4  16  -3    0.40    1.09
   4 -16   3    1.16    0.95
  -4  16  -2    5.21    1.47
   4 -16   2    6.55    1.30
  -4  16  -1   11.62    1.69
   4 -16   1   10.00    1.45
  -4  16   0    1.00    1.23
   4 -16   0    1.54    1.00
  -4  16   1   35.61    2.65
   4 -16  -1   26.64    2.28
  -4  16   2    0.37    1.08
   4 -16  -2    1.13    0.98
  -4  16   3    6.14    1.34
   4 -16  -3    7.68    1.41
  -4  16   4    0.29    0.98
   4 -16  -4    0.12    0.87
  -4  16   5    4.90    1.24
   4 -16  -5    9.21    1.47
  -4  16   6    1.72    1.02
  -4  17   0    4.99    1.49
   5  16   3    0.87    1.00
  -5 -16  -2    0.75    0.97
   5  16   2    1.43    1.04
  -5 -16  -1    0.41    0.91
   5  16   1   -1.35    0.83
  -5 -16   0    4.15    1.23
   5  16   0    1.57    1.04
  -5 -16   1   -0.16    0.91
   5  16  -1    0.41    0.93
  -5 -16   2    0.52    0.97
   5  16  -2    1.16    1.00
  -5 -16   3    8.39    1.41
   5  16  -3    5.91    1.30
  -5 -16   4    1.84    1.00
   5  16  -4    0.85    1.05
  -5 -16   5    2.91    1.13
   5  16  -5    2.48    1.23
  -5 -15  -5    0.03    0.85
   5  15   5   -0.50    0.93
  -5 -15  -4    2.51    1.01
   5  15   4    1.34    1.01
  -5 -15  -3    5.25    1.24
   5  15   3    3.44    1.09
  -5 -15  -2   -0.82    0.75
   5  15   2   -0.83    0.85
  -5 -15  -1    2.47    1.01
   5  15   1    2.48    1.04
  -5 -15   0   -0.46    0.78
   5  15   0   -0.52    0.82
  -5 -15   1   10.11    1.42
   5  15  -1    8.57    1.38
  -5 -15   2    1.20    0.93
   5  15  -2    1.45    0.97
  -5 -15   3   51.26    2.61
   5  15  -3   54.94    2.71
  -5 -15   4    2.95    1.05
   5  15  -4    1.90    1.15
  -5 -15   5    7.99    1.30
   5  15  -5    8.02    1.43
   5  15  -6   18.65    2.13
   5  15  -7    2.55    1.11
   5  15  -8    2.88    1.12
  -5 -14  -7    0.41    0.86
   5  14   7   -0.04    0.65
   5  14   7    0.59    0.95
  -5 -14  -6    0.64    0.87
   5  14   6    0.34    0.67
   5  14   6    0.04    0.91
  -5 -14  -5    0.82    0.82
   5  14   5    1.09    0.71
   5  14   5    0.08    0.90
  -5 -14  -4    2.96    0.97
   5  14   4    2.58    0.80
   5  14   4    2.84    1.06
  -5 -14  -3    5.98    1.13
   5  14   3    5.17    1.08
   5  14   3    4.69    1.13
  -5 -14  -2    2.69    0.95
   5  14   2    1.19    0.93
  -5 -14  -1   -0.42    0.74
   5  14   1   -1.36    0.76
  -5 -14   0    2.47    0.94
   5  14   0    1.36    0.97
  -5 -14   1    9.71    1.34
   5  14  -1    9.20    1.36
  -5 -14   2    5.87    1.12
   5  14  -2    5.48    1.20
  -5 -14   3    6.36    1.19
   5  14  -3    7.49    1.26
  -5 -14   4    9.40    1.32
   5  14  -4   10.93    1.46
  -5 -14   5   53.85    2.44
   5  14  -5   44.95    2.46
   5  14  -6   11.65    1.51
   5  14  -7   19.44    2.02
   5  14  -8    1.05    1.01
   5  14  -9    0.50    0.89
   5  14 -10    5.53    1.17
   5  13   9   17.67    2.20
  -5 -13  -8   -0.57    0.74
   5  13   8   -0.89    0.63
   5  13   8   -0.22    0.90
  -5 -13  -7   -0.14    0.72
   5  13   7   -0.34    0.63
   5  13   7   -0.25    0.86
  -5 -13  -6    0.49    0.75
   5  13   6    0.61    0.63
   5  13   6   -0.04    0.86
  -5 -13  -5    1.43    0.87
   5  13   5    2.24    0.72
   5  13   5    0.56    0.90
  -5 -13  -4   -0.90    0.68
   5  13   4   -0.14    0.53
   5  13   4   -0.94    0.79
  -5 -13  -3    0.14    0.75
   5  13   3    0.33    0.57
   5  13   3   -1.53    0.78
  -5 -13  -2   42.95    2.26
   5  13   2   31.15    1.66
   5  13   2   33.49    2.22
  -5 -13  -1    7.53    1.20
   5  13   1    4.52    0.79
   5  13   1    5.73    1.17
  -5 -13   0    7.45    1.16
   5  13   0    5.98    0.87
   5  13   0    6.19    1.19
  -5 -13   1    1.16    0.82
   5  13  -1    0.80    0.61
   5  13  -1   -0.46    0.83
  -5 -13   2   37.00    2.11
   5  13  -2   41.84    2.25
  -5 -13   3    1.38    0.79
   5  13  -3    0.52    0.93
  -5 -13   4   19.09    1.79
   5  13  -4   16.00    1.87
  -5 -13   5    5.16    1.08
   5  13  -5    4.84    1.09
  -5 -13   6    1.21    0.83
   5  13  -6    0.12    0.80
   5  13  -7    1.16    0.91
   5  13  -8    8.34    1.27
   5  13  -9   20.44    1.90
   5  13 -10   15.99    1.88
   5  13 -11   19.39    2.01
   5  12  10    0.35    0.75
   5  12  10    0.10    0.91
  -5 -12  -9    5.57    1.15
   5  12   9    6.34    1.19
   5  12   9    6.85    1.30
  -5 -12  -8    5.55    1.09
   5  12   8    4.84    1.04
   5  12   8    5.78    1.20
  -5 -12  -7   -0.18    0.70
   5  12   7   -0.76    0.56
   5  12   7    0.60    0.86
  -5 -12  -6   20.49    1.84
   5  12   6   17.91    1.60
   5  12   6   23.18    2.02
  -5 -12  -5    0.94    0.80
   5  12   5    0.45    0.61
   5  12   5    1.87    0.91
  -5 -12  -4   22.36    1.81
   5  12   4   20.49    1.53
   5  12   4   20.18    2.01
  -5 -12  -3   68.85    2.59
   5  12   3   61.35    2.18
   5  12   3   66.53    2.63
  -5 -12  -2   27.67    1.86
   5  12   2   22.18    1.49
   5  12   2   22.39    1.96
  -5 -12  -1   26.97    1.83
   5  12   1   21.36    1.39
   5  12   1   22.41    1.92
  -5 -12   0   16.75    1.66
   5  12   0   10.97    1.16
   5  12   0   14.20    1.49
  -5 -12   1   27.49    1.91
   5  12  -1   18.47    1.28
   5  12  -1   28.23    1.95
  -5 -12   2    8.69    1.15
   5  12  -2    5.91    0.83
   5  12  -2    7.99    1.17
  -5 -12   3    2.33    0.82
   5  12  -3    1.58    0.57
   5  12  -3    1.62    0.93
  -5 -12   4   25.96    1.76
   5  12  -4   14.95    1.19
   5  12  -4   22.55    1.86
  -5 -12   5   71.05    2.37
   5  12  -5   63.81    2.41
  -5 -12   6   22.03    1.65
   5  12  -6   15.46    1.68
   5  12  -7   64.90    2.48
   5  12  -8    4.60    1.02
   5  12  -9   -0.56    0.74
   5  12 -10    3.18    0.98
   5  12 -11   -0.33    0.74
   5  12 -12   -0.48    0.70
   5  11  11    0.31    0.74
   5  11  11    0.79    0.97
  -5 -11 -10   10.04    1.34
   5  11  10    8.21    1.24
   5  11  10    9.03    1.35
  -5 -11  -9    0.40    0.70
   5  11   9   -0.70    0.61
   5  11   9   -0.78    0.80
  -5 -11  -8   23.70    1.83
   5  11   8   22.39    1.73
   5  11   8   22.33    2.11
  -5 -11  -7    3.86    0.95
   5  11   7    2.35    0.79
   5  11   7    1.35    0.95
  -5 -11  -6    0.31    0.71
   5  11   6   -0.26    0.59
   5  11   6    0.56    0.82
  -5 -11  -5   27.01    1.84
   5  11   5   25.16    1.64
   5  11   5   34.67    2.16
  -5 -11  -4    1.04    0.78
   5  11   4    1.95    0.67
   5  11   4    2.81    0.87
  -5 -11  -3   17.24    1.66
   5  11   3   14.99    1.30
   5  11   3   21.21    1.88
  -5 -11  -2    5.89    1.05
   5  11   2    5.65    0.83
   5  11   2    8.04    1.19
  -5 -11  -1    1.23    0.78
   5  11   1    2.18    0.63
   5  11   1    2.31    0.87
  -5 -11   0   34.12    1.90
   5  11   0   27.94    1.45
   5  11   0   44.38    2.06
  -5 -11   1    3.06    0.83
   5  11  -1    1.75    0.60
   5  11  -1    3.14    0.93
  -5 -11   2    1.08    0.68
   5  11  -2    0.65    0.49
   5  11  -2   -0.16    0.76
  -5 -11   3   17.29    1.50
   5  11  -3    9.21    0.95
   5  11  -3   18.38    1.64
  -5 -11   4    0.04    0.63
   5  11  -4   -0.45    0.35
   5  11  -4    0.76    0.70
  -5 -11   5   10.16    1.16
   5  11  -5    6.04    0.78
   5  11  -5    8.84    1.13
  -5 -11   6    1.75    0.68
   5  11  -6    0.79    0.49
   5  11  -6    0.89    0.70
   5  11  -7   11.46    1.09
   5  11  -7   12.66    1.45
   5  11  -8    2.02    0.60
   5  11  -8    2.46    0.83
   5  11  -9   -0.49    0.63
   5  11 -10    0.57    0.70
   5  11 -11   11.99    1.41
   5  11 -12    1.65    0.80
   5  11 -13    1.02    0.75
  -5 -10 -11    3.30    0.93
   5  10  11    3.87    1.01
   5  10  11    4.45    1.08
  -5 -10 -10    5.31    1.02
   5  10  10    5.36    1.05
   5  10  10    6.21    1.19
  -5 -10  -9    0.86    0.72
   5  10   9    0.04    0.67
   5  10   9    0.87    0.89
  -5 -10  -8    0.93    0.71
   5  10   8    1.95    0.74
   5  10   8    1.51    0.91
  -5 -10  -7    2.70    0.86
   5  10   7    3.15    0.82
   5  10   7    3.92    1.00
  -5 -10  -6    2.03    0.78
   5  10   6    1.31    0.67
   5  10   6    1.31    0.79
  -5 -10  -5    8.21    1.09
   5  10   5    7.22    0.94
   5  10   5   13.26    1.64
  -5 -10  -4   15.06    1.43
   5  10   4   15.77    1.31
   5  10   4   24.12    1.81
  -5 -10  -3   17.44    1.43
   5  10   3   15.28    1.27
   5  10   3   21.56    1.73
  -5 -10  -2   66.67    2.25
   5  10   2   57.29    1.90
   5  10   2   72.07    2.32
  -5 -10  -1   28.94    1.64
   5  10   1   25.16    1.34
   5  10   1   33.19    1.76
  -5 -10   0    8.39    0.98
   5  10   0    6.29    0.79
   5  10   0   12.10    1.41
  -5 -10   1   -0.27    0.50
   5  10  -1    0.04    0.37
   5  10  -1    0.46    0.68
  -5 -10   2    9.96    1.19
   5  10  -2    7.05    0.87
   5  10  -2   11.60    1.13
  -5 -10   3   16.07    1.28
   5  10  -3   11.24    0.98
   5  10  -3   12.03    1.32
  -5 -10   4   16.78    1.27
   5  10  -4   10.70    0.95
   5  10  -4   12.70    1.28
  -5 -10   5    2.03    0.65
   5  10  -5    0.91    0.48
   5  10  -5    1.88    0.65
  -5 -10   6   11.24    1.20
   5  10  -6    8.09    0.93
   5  10  -6    9.50    1.19
  -5 -10   7    1.49    1.00
   5  10  -7   -0.19    0.35
   5  10  -7    0.63    0.59
   5  10  -8    1.84    0.59
   5  10  -8    1.12    0.63
   5  10  -9    4.77    0.79
   5  10  -9    4.53    0.85
   5  10 -10    1.38    0.57
   5  10 -10    1.73    0.72
   5  10 -11    1.62    0.63
   5  10 -11    1.19    0.67
   5  10 -12   -0.78    0.55
   5  10 -13   -0.20    0.59
   5  10 -14    0.40    0.65
   5   9  12   -0.14    0.68
   5   9  12   -0.34    0.86
  -5  -9 -11    5.40    1.01
   5   9  11    5.77    1.11
   5   9  11    6.44    1.17
  -5  -9 -10   14.53    1.53
   5   9  10   11.05    1.35
   5   9  10   16.63    1.94
  -5  -9  -9    2.50    0.79
   5   9   9    1.41    0.78
   5   9   9    1.75    0.89
  -5  -9  -8   17.31    1.53
   5   9   8   17.29    1.53
   5   9   8   23.52    1.95
  -5  -9  -7    0.30    0.60
   5   9   7    0.26    0.57
   5   9   7    0.76    0.76
  -5  -9  -6    3.74    0.86
   5   9   6    3.96    0.76
   5   9   6    4.87    0.93
  -5  -9  -5    1.87    0.65
   5   9   5    2.65    0.65
   5   9   5    1.81    0.75
  -5  -9  -4    2.74    0.70
   5   9   4    2.41    0.60
   5   9   4    4.72    0.89
  -5  -9  -3   11.76    1.17
   5   9   3    9.63    1.01
   5   9   3   10.44    1.11
  -5  -9  -2    1.23    0.56
   5   9   2    1.57    0.50
   5   9   2    2.44    0.76
  -5  -9  -1   94.39    2.43
   5   9   1   87.83    2.16
   5   9   1  139.45    2.73
  -5  -9   0    1.13    0.59
   5   9   0    1.43    0.48
   5   9   0    1.15    0.71
  -5  -9   1    1.15    0.60
   5   9  -1    1.77    0.49
   5   9  -1    1.90    0.70
  -5  -9   2    4.01    0.74
   5   9  -2    2.17    0.52
   5   9  -2    2.91    0.74
  -5  -9   3   22.44    1.31
   5   9  -3   17.61    1.05
   5   9  -3   20.90    1.31
  -5  -9   4    1.69    0.55
   5   9  -4    0.72    0.40
   5   9  -4    1.08    0.52
  -5  -9   5    1.15    0.53
   5   9  -5    0.64    0.41
   5   9  -5    0.98    0.50
  -5  -9   6    9.92    1.04
   5   9  -6    5.58    0.74
   5   9  -6    7.52    0.90
  -5  -9   7   -0.33    0.46
   5   9  -7    0.03    0.38
   5   9  -7   -0.05    0.44
   5   9  -8    0.14    0.40
   5   9  -8   -0.15    0.41
   5   9  -9   11.77    1.15
   5   9  -9   12.29    1.24
   5   9 -10   11.96    1.20
   5   9 -10   12.28    1.30
   5   9 -11    0.52    0.57
   5   9 -11    1.39    0.60
   5   9 -12    3.25    0.76
   5   9 -12    2.85    0.72
   5   9 -13    1.92    0.72
   5   9 -14    0.40    0.65
   5   8  13    1.15    0.85
   5   8  13    2.78    1.11
   5   8  12    0.93    0.74
   5   8  12    1.68    0.98
  -5  -8 -11    2.18    0.74
   5   8  11    2.28    0.85
   5   8  11    3.59    1.01
  -5  -8 -10   17.31    1.49
   5   8  10   14.43    1.54
   5   8  10   18.09    1.88
  -5  -8  -9    4.04    0.86
   5   8   9    4.75    0.94
   5   8   9    5.84    1.06
  -5  -8  -8    0.63    0.63
   5   8   8   -0.23    0.53
   5   8   8    0.30    0.72
  -5  -8  -7    6.15    0.93
   5   8   7    5.89    0.91
   5   8   7    5.24    0.91
  -5  -8  -6    5.69    0.85
   5   8   6    5.89    0.87
   5   8   6    7.12    0.98
  -5  -8  -5    1.73    0.57
   5   8   5    1.66    0.53
   5   8   5    1.77    0.70
  -5  -8  -4    3.03    0.65
   5   8   4    3.10    0.63
   5   8   4    4.12    0.79
  -5  -8  -3   15.46    1.19
   5   8   3   12.74    1.02
   5   8   3   19.17    1.46
  -5  -8  -2  113.93    2.54
   5   8   2  105.39    2.31
   5   8   2  155.95    2.76
  -5  -8  -1    0.74    0.48
   5   8   1    0.89    0.44
   5   8   1    0.26    0.59
  -5  -8   0   68.14    1.94
   5   8   0   63.04    1.75
   5   8   0   88.27    2.05
  -5  -8   1   12.69    1.02
   5   8  -1    9.95    0.85
  -5  -8   2    1.02    0.46
   5   8  -2    0.56    0.37
   5   8  -2    1.00    0.55
  -5  -8   3    4.15    0.64
   5   8  -3    3.52    0.57
   5   8  -3    4.20    0.68
  -5  -8   4   19.39    1.12
   5   8  -4   13.06    0.91
   5   8  -4   15.10    1.08
  -5  -8   5    1.24    0.53
   5   8  -5    0.95    0.41
   5   8  -5    1.16    0.48
  -5  -8   6   -0.03    0.42
   5   8  -6    0.38    0.38
   5   8  -6    0.44    0.41
  -5  -8   7   33.60    1.32
   5   8  -7   24.60    1.28
   5   8  -7   27.05    1.32
   5   8  -8   18.88    1.21
   5   8  -8   20.87    1.27
   5   8  -9   88.83    2.35
   5   8  -9   96.77    2.40
   5   8 -10    1.00    0.55
   5   8 -10    1.65    0.56
   5   8 -11    8.98    1.06
   5   8 -12    5.28    0.94
  -5  -8  13   33.19    2.14
   5   8 -13   24.37    1.71
  -5  -8  14    9.24    1.28
   5   8 -14    6.52    1.06
  -5  -8  15    3.40    1.00
   5   8 -15    3.71    0.94
   5   7  13    6.98    1.21
   5   7  13    9.74    1.42
   5   7  12    0.63    0.72
   5   7  12   -0.98    0.76
  -5  -7 -11    1.92    0.70
   5   7  11    2.10    0.83
   5   7  11    2.35    0.95
  -5  -7 -10   19.09    1.47
   5   7  10   20.75    1.64
   5   7  10   22.52    1.90
  -5  -7  -9   65.29    2.24
   5   7   9   64.20    2.37
   5   7   9   78.77    2.70
  -5  -7  -8    0.14    0.52
   5   7   8    0.72    0.56
   5   7   8   -0.53    0.61
  -5  -7  -7    0.44    0.46
   5   7   7    0.75    0.50
   5   7   7   -0.03    0.60
  -5  -7  -6   61.50    1.99
   5   7   6   62.25    2.05
   5   7   6   70.65    2.20
  -5  -7  -5   18.06    1.20
   5   7   5   17.59    1.19
   5   7   5   18.39    1.38
  -5  -7  -4    0.15    0.38
   5   7   4   -0.33    0.31
   5   7   4    0.70    0.55
  -5  -7  -3   -0.57    0.33
   5   7   3    0.35    0.37
   5   7   3    0.34    0.56
  -5  -7  -2  175.76    2.95
   5   7   2  168.70    2.78
   5   7   2  272.77    3.30
  -5  -7  -1   62.24    1.79
   5   7   1   60.46    1.69
   5   7   1  112.81    2.16
  -5  -7   0   19.05    1.11
   5   7   0   17.49    0.98
   5   7   0   36.58    1.39
  -5  -7   1   16.79    1.02
   5   7  -1   16.07    0.95
   5   7  -1   22.44    1.12
  -5  -7   2   77.95    1.87
   5   7  -2   64.68    1.66
   5   7  -2   77.65    1.73
  -5  -7   3  162.80    2.55
   5   7  -3  136.07    2.37
   5   7  -3  161.31    2.40
  -5  -7   4   -0.27    0.34
   5   7  -4   -0.19    0.29
   5   7  -4   -0.08    0.34
  -5  -7   5    7.82    0.85
   5   7  -5    5.73    0.71
   5   7  -5    8.21    0.82
  -5  -7   6   16.10    0.98
   5   7  -6   13.44    0.97
   5   7  -6   13.60    0.91
  -5  -7   7   87.65    1.79
   5   7  -7   70.07    1.90
   5   7  -7   72.76    1.86
   5   7  -8   88.36    2.21
   5   7  -8   95.51    2.20
   5   7  -9   20.57    1.32
  -5  -7  10    1.34    0.74
   5   7 -10    2.17    0.64
  -5  -7  11   10.49    1.19
   5   7 -11   11.06    1.31
  -5  -7  12   47.94    2.25
   5   7 -12   42.01    1.99
  -5  -7  13    6.49    1.11
   5   7 -13    7.33    1.05
  -5  -7  14   10.26    1.30
   5   7 -14    9.39    1.19
  -5  -7  15    7.30    1.16
   5   7 -15    6.96    1.09
   5   6  14    4.37    1.11
   5   6  14    2.22    1.04
   5   6  13    1.19    0.82
   5   6  13    4.01    1.09
   5   6  12   -0.35    0.64
   5   6  12    0.10    0.79
  -5  -6 -11   15.42    1.34
   5   6  11   17.04    1.60
   5   6  11   15.92    1.87
  -5  -6 -10    4.49    0.79
   5   6  10    5.03    0.95
   5   6  10    3.59    0.98
  -5  -6  -9   39.26    1.75
   5   6   9   42.03    1.99
   5   6   9   49.21    2.22
  -5  -6  -8    4.15    0.72
   5   6   8    3.72    0.76
   5   6   8    5.43    0.90
  -5  -6  -7    3.53    0.67
   5   6   7    3.85    0.71
   5   6   7    5.38    0.86
  -5  -6  -6    0.90    0.45
   5   6   6    0.29    0.44
   5   6   6    0.65    0.55
  -5  -6  -5    3.53    0.64
   5   6   5    1.88    0.53
   5   6   5    3.62    0.68
  -5  -6  -4   32.46    1.38
   5   6   4   31.81    1.38
   5   6   4   39.59    1.54
  -5  -6  -3   15.21    1.01
   5   6   3   15.58    0.98
   5   6   3   22.92    1.24
  -5  -6  -2  166.60    2.73
   5   6   2  152.18    2.56
   5   6   2  286.90    3.15
  -5  -6  -1   61.15    1.69
   5   6   1   54.24    1.54
   5   6   1  112.02    1.99
  -5  -6   0   65.80    1.71
   5   6   0   58.95    1.57
   5   6   0  129.25    2.05
  -5  -6   1  121.98    2.21
   5   6  -1  105.87    2.03
   5   6  -1  156.49    2.17
  -5  -6   2   11.34    0.85
   5   6  -2    8.81    0.75
   5   6  -2    8.66    0.82
  -5  -6   3   -0.03    0.30
   5   6  -3    0.18    0.29
   5   6  -3   -0.34    0.27
  -5  -6   4   12.67    0.85
   5   6  -4    8.55    0.74
   5   6  -4    9.44    0.76
  -5  -6   5  165.39    2.31
   5   6  -5  129.41    2.33
   5   6  -5  143.67    2.18
  -5  -6   6   15.53    0.89
   5   6  -6   11.17    0.86
   5   6  -6   12.51    0.82
  -5  -6   7    0.19    0.37
   5   6  -7    0.83    0.41
   5   6  -7    1.15    0.37
   5   6  -8   25.03    1.28
  -5  -6   9    4.31    0.68
   5   6  -9    3.63    0.67
  -5  -6  10  121.46    2.69
   5   6 -10  105.38    2.58
  -5  -6  11   35.25    1.84
   5   6 -11   33.53    1.76
  -5  -6  12   52.29    2.31
   5   6 -12   51.69    2.17
  -5  -6  13    6.38    1.09
   5   6 -13    6.32    1.02
  -5  -6  14    6.62    1.13
   5   6 -14    4.95    0.98
  -5  -6  15    0.56    0.79
   5   6 -15   -0.56    0.57
  -5  -6  16    5.23    1.16
   5   6 -16    4.47    1.01
   5   5  14    9.52    1.35
   5   5  14   12.33    1.58
   5   5  13   20.29    1.84
   5   5  13   22.92    2.21
   5   5  12    0.55    0.72
   5   5  12    1.87    0.95
  -5  -5 -11    0.76    0.53
   5   5  11   -0.74    0.61
   5   5  11   -1.51    0.71
  -5  -5 -10    3.11    0.70
   5   5  10    3.17    0.85
   5   5  10    2.31    0.93
  -5  -5  -9    5.80    0.80
   5   5   9    6.52    0.98
   5   5   9    5.25    0.95
  -5  -5  -8   25.98    1.35
   5   5   8   27.50    1.53
   5   5   8   30.42    1.72
  -5  -5  -7    4.04    0.67
   5   5   7    3.59    0.68
   5   5   7    5.51    0.79
  -5  -5  -6   73.55    1.96
   5   5   6   71.65    2.06
   5   5   6   88.84    2.20
  -5  -5  -5   27.19    1.26
   5   5   5   25.89    1.28
   5   5   5   34.97    1.45
  -5  -5  -4    0.11    0.33
   5   5   4    0.19    0.34
   5   5   4    0.07    0.40
  -5  -5  -3    9.20    0.79
   5   5   3    9.56    0.80
   5   5   3   12.21    0.95
  -5  -5  -2   51.95    1.53
   5   5   2   45.50    1.42
   5   5   2   82.31    1.66
  -5  -5  -1    4.92    0.61
   5   5   1    2.97    0.46
   5   5   1    9.66    0.85
  -5  -5   0   66.93    1.65
   5   5   0   58.99    1.51
   5   5   0  100.72    1.64
  -5  -5   1   64.28    1.60
   5   5  -1   56.99    1.47
   5   5  -1   90.20    1.53
  -5  -5   2  173.08    2.43
   5   5  -2  154.53    2.35
   5   5  -2  174.26    2.05
  -5  -5   3   23.66    1.02
   5   5  -3   20.59    0.97
   5   5  -3   18.36    0.83
  -5  -5   4  178.72    2.31
   5   5  -4  137.35    2.26
   5   5  -4  149.44    1.95
  -5  -5   5   27.64    0.98
   5   5  -5   20.57    1.01
   5   5  -5   23.48    0.90
  -5  -5   6   23.68    0.93
   5   5  -6   20.94    1.04
   5   5  -6   20.80    0.91
  -5  -5   7   81.17    1.45
  -5  -5   7   90.70    1.87
   5   5  -7   75.13    1.90
  -5  -5   8   10.86    0.70
  -5  -5   8   18.08    1.04
   5   5  -8   16.59    1.05
  -5  -5   9    0.79    0.42
   5   5  -9   -0.35    0.34
  -5  -5  10   -0.14    0.45
   5   5 -10    0.08    0.42
  -5  -5  11   69.85    2.21
   5   5 -11   64.04    2.20
  -5  -5  12  189.47    3.62
   5   5 -12  162.21    3.44
  -5  -5  13   48.16    2.25
   5   5 -13   43.63    2.09
  -5  -5  14   26.45    1.91
   5   5 -14   24.46    1.76
  -5  -5  15    3.66    0.98
   5   5 -15    2.73    0.85
  -5  -5  16   -0.80    0.72
   5   5 -16    0.16    0.63
   5   4  14    0.45    0.75
   5   4  14    0.48    0.90
   5   4  13    1.12    0.78
   5   4  13    1.53    0.95
   5   4  12    2.77    0.83
   5   4  12    1.26    0.94
   5   4  11   -0.37    0.63
   5   4  11   -1.24    0.75
  -5  -4 -10    0.08    0.45
   5   4  10   -0.95    0.55
  -5  -4  -9    0.16    0.40
   5   4   9   -0.38    0.52
   5   4   9   -0.78    0.60
  -5  -4  -8    8.66    0.97
   5   4   8    6.60    0.87
   5   4   8    8.91    1.00
  -5  -4  -7   12.13    1.00
   5   4   7   11.98    1.06
   5   4   7   13.96    1.27
  -5  -4  -6    0.53    0.38
   5   4   6    0.64    0.40
   5   4   6    0.48    0.46
  -5  -4  -5   16.28    1.01
   5   4   5   18.05    1.08
   5   4   5   21.87    1.21
  -5  -4  -4   60.25    1.62
   5   4   4   56.40    1.64
   5   4   4   78.96    1.76
   5   4   3    0.48    0.34
   5   4   3    0.31    0.40
   5   4   2    6.59    0.68
   5   4   2    9.20    0.82
   5   4   1   17.99    0.95
   5   4   1   20.40    0.94
   5   4   1   39.59    1.11
   5   4   0   -0.16    0.29
   5   4   0   -0.05    0.23
   5   4   0    0.16    0.33
   5   4  -1   56.75    1.39
   5   4  -1   63.79    1.49
   5   4  -1   93.17    1.35
   5   4  -2    2.47    0.41
   5   4  -2    2.35    0.42
   5   4  -2    2.91    0.38
   5   4  -3    6.33    0.60
   5   4  -3    7.35    0.52
   5   4  -4    2.91    0.44
   5   4  -4    3.26    0.37
  -5  -4   5   44.91    1.12
   5   4  -5   39.88    1.28
   5   4  -5   38.98    1.02
  -5  -4   6   38.58    1.02
  -5  -4   6   39.06    1.12
   5   4  -6   32.65    1.24
  -5  -4   7   22.44    0.98
   5   4  -7   19.36    1.05
  -5  -4   8   73.42    1.20
  -5  -4   8   88.57    1.87
   5   4  -8   75.98    1.95
  -5  -4   9    4.53    0.60
   5   4  -9    5.05    0.68
  -5  -4  10   17.45    1.17
   5   4 -10   14.75    1.16
  -5  -4  11   24.98    1.47
   5   4 -11   23.82    1.42
  -5  -4  12   -0.40    0.60
   5   4 -12   -0.11    0.56
  -5  -4  13    0.50    0.78
   5   4 -13    0.71    0.67
  -5  -4  14    3.57    0.94
   5   4 -14    3.23    0.86
  -5  -4  15    0.64    0.74
   5   4 -15   -0.05    0.56
  -5  -4  16   11.21    1.38
   5   4 -16    9.43    1.30
   5   3  14    8.51    1.34
   5   3  14    7.65    1.30
   5   3  13    0.37    0.70
   5   3  13    0.41    0.86
   5   3  12    2.92    0.87
   5   3  12    2.22    0.97
   5   3  11   10.01    1.31
   5   3  11   10.52    1.34
  -5  -3 -10   33.34    1.50
   5   3  10   33.70    1.86
   5   3  10   41.17    2.14
  -5  -3  -9   43.47    1.60
   5   3   9   43.51    1.90
   5   3   9   49.97    2.03
  -5  -3  -8   36.22    1.43
   5   3   8   34.76    1.61
   5   3   8   40.97    1.77
  -5  -3  -7   77.26    1.90
   5   3   7   74.77    2.07
   5   3   7   91.99    2.22
   5   3   6   13.67    1.02
   5   3   6   14.97    1.11
   5   3   5   20.42    1.06
   5   3   5   23.96    1.16
   5   3   5   28.94    1.21
   5   3   4  117.35    2.16
   5   3   4  137.52    2.39
   5   3   4  192.10    2.50
   5   3   3  135.42    2.24
   5   3   3  161.80    2.48
   5   3   3  229.90    2.48
   5   3   2  211.12    2.69
   5   3   2  242.88    2.89
   5   3   2  377.71    2.86
   5   3   1  271.19    2.95
   5   3   1  291.16    3.06
   5   3   1  473.23    2.89
   5   3   0  188.46    2.40
   5   3   0  201.54    2.50
   5   3   0  311.51    2.13
   5   3  -1    4.49    0.53
   5   3  -1    1.94    0.22
   5   3  -2  332.92    2.99
   5   3  -2  376.59    3.37
   5   3  -2  208.70    1.60
   5   3  -3    0.22    0.22
   5   3  -3    0.05    0.23
   5   3  -3    0.15    0.07
   5   3  -4    2.67    0.37
   5   3  -4    2.37    0.41
   5   3  -4    3.18    0.35
  -5  -3   5   97.93    1.45
   5   3  -5   71.77    1.30
   5   3  -5   81.51    1.75
  -5  -3   6    0.46    0.26
   5   3  -6    0.12    0.22
   5   3  -6   -0.26    0.25
  -5  -3   7   20.53    0.90
   5   3  -7   17.42    0.98
  -5  -3   8   50.83    0.95
  -5  -3   8   62.54    1.54
   5   3  -8   53.33    1.65
  -5  -3   9    1.13    0.41
   5   3  -9    1.26    0.44
  -5  -3  10   86.37    2.07
   5   3 -10   80.25    2.20
  -5  -3  11   -0.07    0.42
   5   3 -11    0.03    0.45
  -5  -3  12   10.15    1.06
   5   3 -12   11.42    1.23
  -5  -3  13   -1.50    0.65
   5   3 -13    0.57    0.63
  -5  -3  14   11.68    1.34
   5   3 -14   12.65    1.45
  -5  -3  15    0.07    0.70
   5   3 -15    1.42    0.70
  -5  -3  16    6.19    1.09
   5   3 -16    5.44    1.01
  -5  -3  17    0.98    0.90
   5   3 -17    0.50    0.72
   5   2  15    0.27    0.82
   5   2  15   -2.01    0.75
   5   2  14    0.00    0.78
   5   2  14    0.07    0.78
   5   2  13    0.04    0.71
   5   2  13    0.63    0.83
   5   2  12    0.26    0.65
   5   2  12   -0.15    0.82
   5   2  11   53.62    2.29
   5   2  11   67.49    2.67
  -5  -2 -10   36.93    1.54
   5   2  10   38.73    1.94
   5   2  10   45.63    2.20
  -5  -2  -9   78.55    1.99
   5   2   9   80.00    2.36
   5   2   9   96.75    2.63
   5   2   8    8.64    1.00
   5   2   8    7.48    0.90
   5   2   7    5.42    0.70
   5   2   7    6.71    0.83
   5   2   7    7.12    0.80
   5   2   6    8.51    0.86
   5   2   6   13.25    0.95
   5   2   6   11.96    1.04
   5   2   5   42.07    1.36
   5   2   5   48.77    1.53
   5   2   5   62.74    1.58
   5   2   4  158.76    2.40
   5   2   4  176.11    2.61
   5   2   4  254.28    2.74
   5   2   3    3.66    0.50
   5   2   3    4.16    0.52
   5   2   3    7.44    0.63
   5   2   2    3.74    0.48
   5   2   2    5.44    0.57
   5   2   2    6.93    0.56
   5   2   1   41.38    1.17
   5   2   1   43.97    1.19
   5   2   1   57.29    0.98
   5   2   0   74.47    1.49
   5   2   0   77.60    1.51
   5   2   0   85.73    0.97
   5   2  -1   11.50    0.65
   5   2  -1   11.11    0.67
   5   2  -1   17.83    0.46
   5   2  -2    9.52    0.59
   5   2  -2    9.66    0.63
   5   2  -3    9.20    0.57
   5   2  -3   11.43    0.68
   5   2  -3   11.80    0.40
  -5  -2   4    8.28    0.42
   5   2  -4    5.57    0.48
   5   2  -4    7.38    0.60
  -5  -2   5  526.70    3.03
   5   2  -5  379.66    2.78
   5   2  -5  457.54    3.93
  -5  -2   6  295.80    2.58
   5   2  -6  235.10    2.11
   5   2  -6  266.38    3.17
  -5  -2   7   51.88    1.26
   5   2  -7   37.86    0.86
   5   2  -7   48.95    1.49
  -5  -2   8   -0.05    0.27
   5   2  -8    1.61    0.29
   5   2  -8    0.11    0.31
  -5  -2   9    3.81    0.56
   5   2  -9    4.08    0.64
  -5  -2  10  243.12    3.29
   5   2 -10  231.13    3.60
  -5  -2  11    6.29    0.79
   5   2 -11    7.05    0.90
  -5  -2  12    1.24    0.61
   5   2 -12    2.91    0.71
  -5  -2  13   -1.54    0.59
   5   2 -13   -0.42    0.52
  -5  -2  14   -0.79    0.68
   5   2 -14    1.00    0.67
  -5  -2  15    0.14    0.65
   5   2 -15    1.62    0.74
  -5  -2  16    8.99    1.24
   5   2 -16    9.10    1.21
  -5  -2  17    8.83    1.30
   5   2 -17    6.41    1.16
   5   1  15    2.37    1.05
   5   1  14   -0.22    0.74
   5   1  14    0.04    0.80
   5   1  13   19.58    1.80
   5   1  13   22.92    2.09
   5   1  12   23.72    1.80
   5   1  12   32.41    2.28
   5   1  11   92.66    2.80
   5   1  11  107.42    3.14
   5   1  10   10.71    1.27
   5   1  10    9.51    1.15
   5   1   9    4.88    0.75
   5   1   9    7.24    0.91
   5   1   9    7.53    0.98
   5   1   8    5.50    0.74
   5   1   8    6.81    0.85
   5   1   8    6.62    0.87
   5   1   7    4.09    0.60
   5   1   7    4.38    0.67
   5   1   7    5.65    0.72
   5   1   6  128.17    2.24
   5   1   6  159.66    2.67
   5   1   6  201.75    2.85
   5   1   5   11.36    0.82
   5   1   5   13.85    0.90
   5   1   5   17.31    0.97
   5   1   4  202.85    2.62
   5   1   4  232.06    2.86
   5   1   4  324.09    3.02
   5   1   3   41.51    1.21
   5   1   3   45.13    1.26
   5   1   3   65.31    1.28
   5   1   2    4.73    0.56
   5   1   2    5.55    0.55
   5   1   2    6.63    0.50
   5   1   1  461.27    3.62
   5   1   1  453.40    3.49
   5   1   0   39.82    1.11
   5   1   0   37.41    1.05
   5   1   0   50.35    0.65
   5   1  -1  251.86    2.54
   5   1  -1  246.29    2.52
   5   1  -2    0.45    0.22
   5   1  -2   -0.26    0.20
   5   1  -3   59.70    1.20
   5   1  -3   62.76    1.35
  -5  -1   4  159.60    1.35
   5   1  -4  125.73    1.66
   5   1  -4  142.09    2.09
  -5  -1   5  118.83    1.41
   5   1  -5   98.20    1.43
   5   1  -5  108.88    1.91
  -5  -1   6   99.25    1.49
   5   1  -6   83.15    1.28
   5   1  -6   97.76    1.94
  -5  -1   7  101.81    1.68
   5   1  -7   80.04    1.21
   5   1  -7   97.23    2.02
  -5  -1   8  107.97    1.90
   5   1  -8   89.11    1.21
   5   1  -8  103.67    2.20
  -5  -1   9   28.49    1.17
   5   1  -9   29.26    1.32
  -5  -1  10    7.82    0.90
   5   1 -10    7.46    0.91
  -5  -1  11    4.47    0.70
   5   1 -11    4.67    0.74
  -5  -1  12    6.17    0.85
   5   1 -12    6.60    0.94
  -5  -1  13  136.77    3.08
   5   1 -13  133.44    3.19
  -5  -1  14    6.85    1.08
   5   1 -14    9.14    1.13
  -5  -1  15   -0.49    0.65
   5   1 -15   -0.08    0.53
  -5  -1  16   -0.35    0.64
   5   1 -16    0.40    0.65
  -5  -1  17    0.00    0.72
   5   1 -17    0.23    0.68
  -5   0 -15    0.49    0.64
   5   0  15   -0.53    0.87
   5   0  14   -0.15    0.85
   5   0  13   -0.83    0.74
   5   0  13    2.52    0.97
   5   0  12   -1.43    0.70
   5   0  12    1.92    0.90
   5   0  11   -0.49    0.64
   5   0  11   -0.65    0.76
   5   0  10    0.35    0.56
   5   0  10   -0.31    0.68
   5   0   9   -0.10    0.42
   5   0   9   -0.34    0.44
   5   0   9    0.12    0.63
   5   0   8    0.71    0.44
   5   0   8    0.05    0.40
   5   0   8    0.98    0.60
   5   0   7    0.01    0.33
   5   0   7    0.15    0.35
   5   0   7   -0.10    0.40
   5   0   6   -0.60    0.31
   5   0   6    0.23    0.33
   5   0   6   -0.45    0.37
   5   0   5   -0.03    0.30
   5   0   5   -0.05    0.27
   5   0   5   -0.27    0.31
   5   0   4   -0.41    0.26
   5   0   4   -0.45    0.20
   5   0   4   -0.57    0.23
   5   0   3    0.12    0.26
   5   0   3    0.14    0.23
   5   0   3   -0.03    0.22
   5   0   2   -0.10    0.22
   5   0   2   -0.23    0.18
   5   0   2   -0.40    0.18
   5   0   1   -0.42    0.20
   5   0   1    0.07    0.19
   5   0   1   -0.07    0.07
   5   0   0   -0.10    0.20
   5   0   0    0.14    0.20
   5   0  -1   -0.26    0.18
   5   0  -1    0.11    0.18
   5   0  -2   -0.16    0.16
   5   0  -2    0.34    0.20
   5   0  -3    0.19    0.19
   5   0  -3    0.38    0.22
  -5   0   4   -0.18    0.12
   5   0  -4    0.03    0.18
   5   0  -4   -0.07    0.20
  -5   0   5   -0.25    0.15
   5   0  -5   -0.19    0.18
   5   0  -5   -0.01    0.22
  -5   0   6   -0.04    0.20
   5   0  -6   -0.14    0.18
   5   0  -6    0.55    0.30
  -5   0   7   -0.37    0.23
   5   0  -7   -0.10    0.19
   5   0  -7   -0.22    0.27
  -5   0   8   -0.49    0.25
   5   0  -8   -0.20    0.19
   5   0  -8   -0.03    0.30
  -5   0   9   -0.05    0.30
   5   0  -9   -0.26    0.18
   5   0  -9   -0.25    0.30
  -5   0  10   -0.31    0.33
   5   0 -10    0.18    0.40
  -5   0  11   -0.04    0.38
   5   0 -11    0.11    0.44
  -5   0  12   -0.01    0.45
   5   0 -12    0.01    0.45
  -5   0  13   -0.80    0.56
   5   0 -13   -0.22    0.50
  -5   0  14   -1.19    0.55
   5   0 -14   -0.57    0.52
  -5   0  15   -0.04    0.63
   5   0 -15   -0.33    0.59
  -5   0  16    0.80    0.70
   5   0 -16    0.31    0.64
  -5   0  17    0.29    0.76
   5   0 -17   -0.29    0.64
  -5   1 -15    1.31    0.72
   5  -1  15    1.12    1.04
   5  -1  14    0.29    0.89
   5  -1  13   20.72    1.79
   5  -1  13   24.60    2.21
   5  -1  12   22.73    1.81
   5  -1  12   34.58    2.29
   5  -1  11   93.38    2.69
   5  -1  11  114.37    3.17
   5  -1  10   10.95    1.28
   5  -1  10   13.86    1.62
   5  -1   9    6.28    0.74
   5  -1   9    6.10    0.82
   5  -1   9    7.72    0.98
   5  -1   8    4.83    0.64
   5  -1   8    6.43    0.79
   5  -1   8    6.60    0.86
   5  -1   7    4.43    0.60
   5  -1   7    4.68    0.65
   5  -1   7    5.21    0.70
   5  -1   6  153.30    2.37
   5  -1   6  161.96    2.54
   5  -1   6  221.91    2.99
   5  -1   5   12.80    0.82
   5  -1   5   14.19    0.86
   5  -1   5   18.92    1.00
   5  -1   4  233.67    2.77
   5  -1   4  238.47    2.70
   5  -1   4  324.22    3.06
   5  -1   3   50.76    1.32
   5  -1   3   45.13    1.17
   5  -1   3   63.32    1.28
   5  -1   2    6.25    0.60
   5  -1   2    4.67    0.48
   5  -1   2    6.43    0.50
   5  -1   1  553.32    3.97
   5  -1   1  454.63    3.18
   5  -1   1  674.99    3.04
   5  -1   0   46.68    1.20
   5  -1   0   37.31    0.95
   5  -1  -1  301.36    2.80
   5  -1  -1  247.26    2.32
   5  -1  -2   -0.07    0.18
   5  -1  -2    0.20    0.19
  -5   1   3   90.48    0.91
   5  -1  -3   73.12    1.36
   5  -1  -3   64.11    1.30
  -5   1   4  150.37    1.41
   5  -1  -4  154.73    1.92
   5  -1  -4  144.54    2.02
  -5   1   5  114.53    1.45
   5  -1  -5  119.66    1.68
   5  -1  -5  116.62    1.94
  -5   1   6   96.77    1.51
   5  -1  -6  100.70    1.53
   5  -1  -6   97.65    1.90
  -5   1   7  101.41    1.71
   5  -1  -7   97.22    1.49
   5  -1  -7  101.72    2.05
  -5   1   8  105.21    1.90
   5  -1  -8  109.95    1.56
   5  -1  -8  110.34    2.25
  -5   1   9   26.18    1.17
   5  -1  -9   28.16    0.83
   5  -1  -9   27.99    1.30
  -5   1  10    7.39    0.91
   5  -1 -10    8.83    0.95
  -5   1  11    3.38    0.63
   5  -1 -11    4.39    0.75
  -5   1  12    6.55    0.86
   5  -1 -12    7.26    0.95
  -5   1  13  134.64    3.07
   5  -1 -13  144.01    3.33
  -5   1  14    8.17    1.08
   5  -1 -14    7.87    1.09
  -5   1  15   -0.35    0.60
   5  -1 -15   -0.44    0.56
  -5   1  16    0.33    0.68
   5  -1 -16   -0.68    0.57
  -5   1  17    0.79    0.75
   5  -1 -17    0.70    0.72
   5  -2  15   -0.35    0.98
  -5   2 -14    0.12    0.56
   5  -2  14    0.49    0.97
   5  -2  13    1.32    0.94
   5  -2  12   -0.48    0.63
   5  -2  12    0.57    0.86
   5  -2  11   55.18    2.16
   5  -2  11   71.16    2.73
   5  -2  10   42.35    1.87
   5  -2  10   59.09    2.40
   5  -2   9   68.81    1.79
   5  -2   9   83.26    2.25
   5  -2   9  120.34    2.91
   5  -2   8    7.69    0.90
   5  -2   8    7.34    0.91
   5  -2   8   10.82    1.23
   5  -2   7    7.99    0.82
   5  -2   7    7.56    0.82
   5  -2   7   12.11    1.13
   5  -2   6   12.35    0.90
   5  -2   6   14.07    0.90
   5  -2   6   18.24    1.13
   5  -2   5   52.05    1.43
   5  -2   5   50.76    1.35
   5  -2   5   78.39    1.80
   5  -2   4  218.72    2.73
   5  -2   4  194.53    2.36
   5  -2   4  249.62    2.78
   5  -2   3    5.91    0.64
   5  -2   3    4.71    0.53
   5  -2   3    5.59    0.55
   5  -2   2    6.52    0.65
   5  -2   2    4.31    0.46
   5  -2   2    5.80    0.49
   5  -2   1   53.18    1.32
   5  -2   1   44.46    1.00
   5  -2   1   64.30    1.11
  -5   2   0  101.73    1.19
   5  -2   0  107.98    1.79
   5  -2   0   80.90    1.28
  -5   2   1   13.03    0.46
   5  -2  -1   14.86    0.75
   5  -2  -1   11.77    0.57
  -5   2   2   16.88    0.56
   5  -2  -2   13.38    0.70
   5  -2  -2   10.85    0.57
  -5   2   3   20.45    0.61
   5  -2  -3   13.49    0.68
   5  -2  -3   12.05    0.61
  -5   2   4   11.16    0.57
   5  -2  -4    8.42    0.59
   5  -2  -4    7.45    0.55
  -5   2   5  631.26    3.52
   5  -2  -5  540.08    3.70
   5  -2  -5  493.07    3.86
  -5   2   6  277.82    2.62
   5  -2  -6  307.59    2.80
   5  -2  -6  286.64    3.15
  -5   2   7   47.99    1.28
   5  -2  -7   53.89    1.21
   5  -2  -7   49.02    1.47
  -5   2   8    0.07    0.31
   5  -2  -8    0.05    0.23
   5  -2  -8    0.05    0.33
  -5   2   9    3.45    0.55
   5  -2  -9    4.23    0.46
   5  -2  -9    3.02    0.55
  -5   2  10  227.39    3.23
   5  -2 -10  249.74    3.72
  -5   2  11    5.83    0.78
   5  -2 -11    6.29    0.83
  -5   2  12    1.77    0.64
   5  -2 -12    2.48    0.70
   5  -2 -13    0.72    0.60
  -5   2  14   -0.37    0.60
   5  -2 -14    0.91    0.68
  -5   2  15    1.19    0.71
   5  -2 -15    2.55    0.80
  -5   2  16    6.93    1.08
   5  -2 -16   10.14    1.35
  -5   2  17    7.87    1.20
   5  -2 -17    7.95    1.23
  -5   3 -14    9.45    1.19
   5  -3  14    9.59    1.50
  -5   3 -13    0.65    0.56
   5  -3  13    2.76    1.06
   5  -3  12    2.88    1.04
   5  -3  11   10.87    1.35
   5  -3  11   18.87    1.96
   5  -3  10   38.10    1.76
   5  -3  10   54.38    2.35
   5  -3   9   43.19    1.56
   5  -3   9   47.74    1.73
   5  -3   9   72.02    2.37
   5  -3   8   39.66    1.41
   5  -3   8   38.32    1.47
   5  -3   8   55.96    2.03
   5  -3   7   90.96    1.94
   5  -3   7   78.77    1.83
   5  -3   7  119.67    2.54
   5  -3   6   17.09    1.01
   5  -3   6   14.45    0.87
   5  -3   6   19.90    1.19
   5  -3   5   31.80    1.21
   5  -3   5   26.10    1.00
   5  -3   5   39.37    1.38
   5  -3   4  189.06    2.59
   5  -3   4  148.84    1.99
   5  -3   4  204.56    2.63
   5  -3   3  203.66    2.63
   5  -3   3  176.40    2.01
   5  -3   3  233.66    2.61
   5  -3   2  326.19    3.25
   5  -3   2  255.02    2.24
   5  -3   2  368.81    2.99
  -5   3  -1  390.97    2.80
   5  -3   1  409.37    3.57
   5  -3   1  306.73    2.33
  -5   3   0  254.26    2.11
   5  -3   0  288.90    2.97
   5  -3   0  207.84    1.90
  -5   3   1    4.12    0.48
   5  -3  -1    6.02    0.60
   5  -3  -1    4.31    0.41
  -5   3   2  570.23    2.97
   5  -3  -2  523.64    3.92
   5  -3  -2  423.00    2.89
  -5   3   3    0.23    0.27
   5  -3  -3    0.35    0.25
   5  -3  -3    0.44    0.20
  -5   3   4    4.11    0.44
   5  -3  -4    3.48    0.45
   5  -3  -4    3.64    0.42
  -5   3   5  134.54    1.81
   5  -3  -5  101.58    1.75
   5  -3  -5   89.81    1.69
  -5   3   6   -0.42    0.29
   5  -3  -6    0.30    0.27
   5  -3  -6    0.34    0.29
  -5   3   7   17.65    0.91
   5  -3  -7   22.26    0.91
   5  -3  -7   19.56    0.98
  -5   3   8   55.68    1.53
   5  -3  -8   65.61    1.45
   5  -3  -8   60.10    1.71
  -5   3   9    1.09    0.44
   5  -3  -9    1.76    0.40
   5  -3  -9    1.45    0.48
  -5   3  10   75.85    2.02
   5  -3 -10  100.27    2.18
   5  -3 -10   87.19    2.28
  -5   3  11    0.14    0.46
   5  -3 -11   -0.10    0.45
  -5   3  12   11.31    1.34
   5  -3 -12   13.10    1.31
  -5   3  13    0.31    0.65
   5  -3 -13    1.91    0.75
  -5   3  14   15.39    1.57
   5  -3 -14   15.91    1.54
  -5   3  15    1.60    0.74
   5  -3 -15    1.75    0.78
  -5   3  16    5.48    1.04
   5  -3 -16    6.74    1.16
  -5   3  17    0.75    0.82
   5  -3 -17    2.10    0.86
   5  -4  14    0.29    1.01
   5  -4  13    2.86    1.08
  -5   4 -12    3.52    0.78
   5  -4  12    1.98    1.01
   5  -4  11   -0.22    0.80
   5  -4  10    0.01    0.78
   5  -4   9   -0.42    0.45
   5  -4   9   -0.34    0.63
   5  -4   8    9.15    0.95
   5  -4   8    7.46    0.91
   5  -4   8   11.87    1.38
   5  -4   7   14.35    1.06
   5  -4   7   14.56    0.94
   5  -4   7   20.61    1.41
   5  -4   6    0.38    0.44
   5  -4   6    1.08    0.37
   5  -4   6    0.19    0.45
   5  -4   5   26.52    1.20
   5  -4   5   20.15    0.87
   5  -4   5   29.09    1.28
   5  -4   4   84.52    1.84
   5  -4   4   69.56    1.32
   5  -4   4   83.82    1.83
   5  -4   3    0.72    0.41
   5  -4   3    1.17    0.27
   5  -4   3    0.70    0.37
  -5   4  -2    8.64    0.64
   5  -4   2   10.04    0.83
  -5   4  -1   29.22    0.91
   5  -4   1   30.23    1.13
  -5   4   0   -0.25    0.20
   5  -4   0   -0.27    0.29
   5  -4   0    0.03    0.08
  -5   4   1  102.73    1.51
   5  -4  -1   94.17    1.80
   5  -4  -1   68.57    1.09
  -5   4   2    5.47    0.61
   5  -4  -2    2.96    0.44
   5  -4  -2    3.08    0.38
  -5   4   3   15.80    0.80
   5  -4  -3   10.67    0.75
   5  -4  -3    8.12    0.53
  -5   4   4    7.97    0.72
   5  -4  -4    4.42    0.55
   5  -4  -4    3.82    0.45
  -5   4   5   66.60    1.45
   5  -4  -5   52.22    1.38
   5  -4  -5   41.41    1.19
  -5   4   6   52.05    1.41
   5  -4  -6   43.10    1.27
   5  -4  -6   36.37    1.20
  -5   4   7   27.30    1.16
   5  -4  -7   24.43    1.01
   5  -4  -7   21.34    1.02
  -5   4   8   84.20    1.92
   5  -4  -8   94.00    1.83
   5  -4  -8   84.47    2.01
  -5   4   9    4.43    0.65
   5  -4  -9    5.74    0.70
   5  -4  -9    5.05    0.68
  -5   4  10   12.50    1.15
   5  -4 -10   17.07    0.97
   5  -4 -10   15.48    1.16
  -5   4  11   25.93    1.53
   5  -4 -11   24.72    1.46
  -5   4  12    0.10    0.57
   5  -4 -12    0.31    0.61
  -5   4  13    1.56    0.72
   5  -4 -13    1.02    0.67
  -5   4  14    4.43    0.90
   5  -4 -14    4.86    0.98
  -5   4  15   -0.03    0.61
   5  -4 -15    0.35    0.64
  -5   4  16    9.41    1.23
   5  -4 -16   11.51    1.42
   5  -5  14   14.68    1.75
   5  -5  13   29.13    2.32
   5  -5  12    1.58    1.01
   5  -5  11    1.41    0.94
   5  -5  10    2.81    0.94
   5  -5   9   12.52    1.47
   5  -5   8   34.34    1.46
   5  -5   8   33.68    1.34
   5  -5   8   46.38    2.01
   5  -5   7    5.69    0.78
   5  -5   7    4.13    0.59
   5  -5   7    6.10    0.89
   5  -5   6  103.12    2.14
   5  -5   6   92.74    1.72
   5  -5   6  132.37    2.65
   5  -5   5   39.45    1.43
   5  -5   5   32.44    1.01
   5  -5   5   51.79    1.71
   5  -5   4    0.50    0.40
   5  -5   4    0.03    0.11
   5  -5   4    0.34    0.41
  -5   5  -3    9.69    0.76
   5  -5   3   12.91    0.95
   5  -5   3    9.28    0.49
  -5   5  -2   60.26    1.45
   5  -5   2   67.89    1.69
   5  -5   2   57.33    0.93
  -5   5  -1    4.80    0.59
   5  -5   1    6.44    0.75
   5  -5   1    5.66    0.37
   5  -5   0   89.69    1.86
   5  -5   0   64.01    0.93
  -5   5   1  111.16    1.79
   5  -5  -1   89.97    1.88
   5  -5  -1   58.50    0.94
  -5   5   2  336.30    2.97
   5  -5  -2  229.90    2.92
   5  -5  -2  156.52    1.66
  -5   5   3   41.12    1.26
   5  -5  -3   27.86    1.12
   5  -5  -3   22.50    0.76
  -5   5   4  289.73    2.93
   5  -5  -4  194.99    2.70
   5  -5  -4  165.05    2.06
  -5   5   5   38.34    1.28
   5  -5  -5   28.91    1.15
   5  -5  -5   24.42    0.94
  -5   5   6   32.70    1.26
   5  -5  -6   27.20    1.15
   5  -5  -6   23.62    1.02
  -5   5   7  104.57    2.11
   5  -5  -7   95.61    1.96
   5  -5  -7   83.00    1.87
  -5   5   8   20.49    1.20
   5  -5  -8   21.87    1.08
   5  -5  -8   19.35    1.08
   5  -5  -9    1.08    0.41
   5  -5  -9    0.34    0.40
  -5   5  10   -0.23    0.45
   5  -5 -10    0.67    0.42
   5  -5 -10    0.11    0.44
  -5   5  11   62.76    2.18
   5  -5 -11   72.24    2.29
  -5   5  12  168.59    3.49
   5  -5 -12  179.55    3.66
  -5   5  13   47.84    2.28
   5  -5 -13   47.91    2.24
  -5   5  14   25.33    1.92
   5  -5 -14   27.95    1.92
  -5   5  15    2.84    0.87
   5  -5 -15    2.56    0.86
  -5   5  16   -0.41    0.71
   5  -5 -16   -0.11    0.65
   5  -6  14    4.56    1.34
   5  -6  13    3.53    1.21
   5  -6  12    0.53    0.95
   5  -6  11   32.47    2.26
   5  -6  10    7.01    1.16
   5  -6   9   79.20    2.65
   5  -6   8    6.36    0.83
   5  -6   8    8.04    1.09
   5  -6   7    5.14    0.75
   5  -6   7    5.57    0.93
   5  -6   6    0.23    0.49
   5  -6   6    1.04    0.60
   5  -6   5    4.47    0.70
   5  -6   5    2.82    0.44
  -5   6  -4   43.89    1.49
   5  -6   4   52.09    1.64
   5  -6   4   40.71    0.91
  -5   6  -3   22.14    1.11
   5  -6   3   26.08    1.23
   5  -6   3   19.07    0.59
  -5   6  -2  223.79    2.86
   5  -6   2  243.89    3.18
  -5   6  -1   93.90    1.87
   5  -6   1   84.46    1.95
  -5   6   0  114.13    1.99
   5  -6   0   89.36    2.01
  -5   6   1  229.51    2.71
   5  -6  -1  175.13    2.69
   5  -6  -1  115.17    1.23
  -5   6   2   22.24    1.09
   5  -6  -2   15.43    0.97
   5  -6  -2    9.78    0.48
  -5   6   3    0.16    0.45
   5  -6  -3   -0.35    0.30
   5  -6  -3   -0.04    0.19
  -5   6   4   19.32    1.15
   5  -6  -4   12.95    0.91
   5  -6  -4   10.18    0.63
  -5   6   5  263.48    3.17
   5  -6  -5  185.23    2.80
   5  -6  -5  155.99    2.18
  -5   6   6   22.35    1.23
   5  -6  -6   16.43    1.04
   5  -6  -6   15.32    0.87
  -5   6   7    1.05    0.50
   5  -6  -7    0.87    0.42
   5  -6  -7    0.86    0.40
  -5   6   8   35.43    1.54
   5  -6  -8   35.99    1.42
   5  -6  -8   32.18    1.36
  -5   6   9    4.35    0.76
   5  -6  -9    5.02    0.68
   5  -6  -9    4.02    0.65
  -5   6  10  107.37    2.65
   5  -6 -10  137.99    2.59
   5  -6 -10  120.29    2.71
  -5   6  11   33.33    1.92
   5  -6 -11   38.09    1.88
  -5   6  12   51.05    2.32
   5  -6 -12   49.66    2.21
  -5   6  13    8.24    1.15
   5  -6 -13    7.76    1.13
  -5   6  14    4.95    1.00
   5  -6 -14    5.65    1.05
  -5   6  15   -0.07    0.74
   5  -6 -15    0.42    0.68
  -5   6  16    4.20    1.08
   5  -6 -16    5.87    1.09
   5  -7  13   13.14    1.66
   5  -7  12   -0.91    0.89
   5  -7  11    3.30    1.15
   5  -7  10   36.74    2.32
   5  -7   9  129.86    3.37
   5  -7   8   -0.29    0.55
   5  -7   8    1.46    0.78
   5  -7   7    0.35    0.53
   5  -7   7    1.05    0.74
   5  -7   6   99.09    2.29
  -5   7  -5   24.76    1.30
   5  -7   5   30.10    1.43
  -5   7  -4   -0.23    0.37
   5  -7   4    0.26    0.48
  -5   7  -3    0.16    0.40
   5  -7   3    0.22    0.42
  -5   7  -2  297.86    3.53
   5  -7   2  292.81    3.67
  -5   7  -1  117.41    2.24
   5  -7   1   97.64    2.20
  -5   7   0   37.08    1.36
   5  -7   0   27.89    1.31
  -5   7   1   37.01    1.42
   5  -7  -1   25.42    1.24
  -5   7   2  154.37    2.50
   5  -7  -2  105.43    2.24
   5  -7  -2   76.96    1.11
  -5   7   3  309.81    3.47
   5  -7  -3  206.19    3.10
  -5   7   4   -0.87    0.50
   5  -7  -4   -0.27    0.34
   5  -7  -4    0.12    0.22
  -5   7   5   11.94    1.16
   5  -7  -5    9.69    0.91
   5  -7  -5    7.76    0.64
  -5   7   6   22.62    1.35
   5  -7  -6   18.96    1.17
   5  -7  -6   15.88    0.91
  -5   7   7   91.16    2.25
   5  -7  -7   95.47    2.25
   5  -7  -7   81.50    1.91
  -5   7   8  103.67    2.47
   5  -7  -8  123.85    2.55
   5  -7  -8  108.17    2.31
  -5   7   9   19.02    1.51
   5  -7  -9   29.10    1.46
   5  -7  -9   24.24    1.35
  -5   7  10    1.43    0.72
   5  -7 -10    1.76    0.63
   5  -7 -10    1.72    0.63
  -5   7  11   10.00    1.23
   5  -7 -11   16.04    1.34
   5  -7 -11   12.31    1.34
  -5   7  12   40.33    2.24
   5  -7 -12   43.48    2.05
  -5   7  13    7.76    1.17
   5  -7 -13    8.49    1.13
  -5   7  14    7.61    1.13
   5  -7 -14   10.45    1.27
  -5   7  15    7.83    1.26
   5  -7 -15    8.05    1.21
   5  -8  13    1.39    1.17
   5  -8  12    2.31    1.13
   5  -8  11    3.66    1.15
   5  -8  10   33.98    2.28
   5  -8   9    9.37    1.30
  -5   8  -7   10.74    1.28
   5  -8   7   10.27    1.24
  -5   8  -6    7.44    0.95
   5  -8   6    9.56    1.02
  -5   8  -5    2.78    0.67
   5  -8   5    3.00    0.70
  -5   8  -4    3.77    0.68
   5  -8   4    5.57    0.79
  -5   8  -3   23.56    1.34
   5  -8   3   26.18    1.42
  -5   8  -2  207.14    3.17
   5  -8   2  192.22    3.17
  -5   8  -1    2.52    0.61
   5  -8   1    0.80    0.56
  -5   8   0  138.39    2.51
   5  -8   0  104.43    2.36
  -5   8   1   25.91    1.35
   5  -8  -1   18.31    1.19
  -5   8   2    3.40    0.70
   5  -8  -2    1.60    0.55
  -5   8   3    8.83    0.93
   5  -8  -3    5.98    0.78
   5  -8  -3    3.90    0.44
  -5   8   4   32.95    1.53
   5  -8  -4   21.21    1.24
   5  -8  -4   19.32    0.79
  -5   8   5    0.60    0.67
   5  -8  -5    1.71    0.56
   5  -8  -5    1.80    0.40
  -5   8   6   -0.08    0.60
   5  -8  -6    0.31    0.48
   5  -8  -6    0.04    0.31
  -5   8   7   27.68    1.58
   5  -8  -7   34.64    1.58
   5  -8  -7   31.09    1.27
  -5   8   8   17.19    1.45
   5  -8  -8   23.89    1.43
   5  -8  -8   22.55    1.23
  -5   8   9   91.34    2.59
   5  -8  -9  126.93    2.78
   5  -8  -9  108.90    2.50
  -5   8  10   -0.18    0.71
   5  -8 -10    0.46    0.57
   5  -8 -10    1.26    0.59
  -5   8  11    8.23    1.13
   5  -8 -11   11.08    1.31
   5  -8 -11   10.27    1.27
  -5   8  12    6.25    1.06
   5  -8 -12    6.48    1.04
  -5   8  13   24.38    2.02
   5  -8 -13   27.74    1.84
  -5   8  14    8.10    1.24
   5  -8 -14    6.77    1.09
  -5   8  15    4.20    1.04
   5  -8 -15    4.49    1.01
  -5   9  -9    3.23    0.87
  -5   9  -8   23.96    1.73
  -5   9  -7    0.87    0.67
   5  -9   7    0.29    0.68
  -5   9  -6    6.89    1.00
   5  -9   6    7.22    0.97
  -5   9  -5    2.63    0.71
   5  -9   5    2.73    0.74
  -5   9  -4    5.25    0.85
   5  -9   4    4.69    0.82
  -5   9  -3   17.76    1.35
   5  -9   3   17.60    1.35
  -5   9  -2    2.02    0.64
   5  -9   2    2.59    0.68
  -5   9  -1  191.43    3.19
   5  -9   1  151.09    2.96
  -5   9   0    3.33    0.70
   5  -9   0    2.31    0.65
  -5   9   1    2.73    0.75
   5  -9  -1    1.94    0.60
  -5   9   2    6.49    0.90
   5  -9  -2    4.34    0.78
  -5   9   3   42.10    1.76
   5  -9  -3   29.92    1.50
  -5   9   4    1.39    0.74
   5  -9  -4    1.45    0.55
  -5   9   5    0.56    0.70
   5  -9  -5    1.31    0.57
  -5   9   6   10.03    1.11
   5  -9  -6    9.54    1.08
   5  -9  -6    7.49    0.76
  -5   9   7   -1.02    0.59
   5  -9  -7    0.05    0.50
   5  -9  -7   -0.07    0.37
  -5   9   8   -0.56    0.60
   5  -9  -8    0.07    0.53
   5  -9  -8   -0.37    0.40
  -5   9   9    7.87    1.08
   5  -9  -9   14.12    1.34
   5  -9  -9   11.92    1.13
  -5   9  10   10.37    1.26
   5  -9 -10   14.56    1.41
   5  -9 -10   13.82    1.27
  -5   9  11   -0.45    0.68
   5  -9 -11    0.04    0.59
   5  -9 -11    0.37    0.60
  -5   9  12    1.51    0.85
   5  -9 -12    2.36    0.75
  -5   9  13    1.90    0.83
   5  -9 -13    2.41    0.82
  -5   9  14    0.91    0.85
   5  -9 -14    0.30    0.75
  -5  10 -11    4.94    1.09
  -5  10 -10    8.46    1.23
  -5  10  -9    1.08    0.83
  -5  10  -8    1.61    0.79
  -5  10  -7    6.19    1.05
   5 -10   7    4.19    0.97
  -5  10  -6    3.33    0.86
   5 -10   6    2.55    0.83
  -5  10  -5   12.41    1.30
   5 -10   5   13.87    1.46
  -5  10  -4   22.73    1.58
   5 -10   4   27.37    1.69
  -5  10  -3   28.99    1.68
   5 -10   3   29.00    1.76
  -5  10  -2  118.99    2.80
   5 -10   2  103.79    2.69
  -5  10  -1   52.78    2.06
   5 -10   1   44.20    1.91
  -5  10   0   19.70    1.47
   5 -10   0   12.99    1.30
  -5  10   1    0.64    0.72
   5 -10  -1   -0.20    0.50
  -5  10   2   18.39    1.56
   5 -10  -2   11.62    1.21
  -5  10   3   26.86    1.69
   5 -10  -3   18.66    1.38
  -5  10   4   25.47    1.72
   5 -10  -4   19.51    1.42
  -5  10   5    1.75    0.78
   5 -10  -5    2.50    0.71
  -5  10   6    9.24    1.11
   5 -10  -6   12.71    1.31
  -5  10   7   -0.65    0.63
   5 -10  -7   -0.05    0.55
  -5  10   8    0.78    0.74
   5 -10  -8    2.73    0.78
  -5  10   9    3.18    0.90
   5 -10  -9    8.62    1.09
   5 -10  -9    5.72    0.80
  -5  10  10    0.35    0.75
   5 -10 -10    1.72    0.74
   5 -10 -10    1.34    0.60
  -5  10  11    0.93    0.76
   5 -10 -11    1.60    0.74
   5 -10 -11    1.20    0.64
  -5  10  12   -0.75    0.70
   5 -10 -12   -0.19    0.57
  -5  10  13   -0.03    0.78
   5 -10 -13   -0.15    0.65
  -5  10  14   -0.22    0.83
   5 -10 -14   -0.03    0.70
  -5  11 -11    2.24    0.98
  -5  11 -10   11.66    1.45
  -5  11  -9    0.70    0.79
  -5  11  -8   36.89    2.20
  -5  11  -7    6.78    1.12
   5 -11   7    4.69    1.05
  -5  11  -6    0.27    0.74
   5 -11   6    0.18    0.74
  -5  11  -5   44.58    2.21
   5 -11   5   46.89    2.13
  -5  11  -4    5.06    1.00
   5 -11   4    3.68    0.89
  -5  11  -3   32.18    1.87
   5 -11   3   31.21    1.91
  -5  11  -2   16.07    1.61
   5 -11   2   10.07    1.21
  -5  11  -1    4.26    0.95
   5 -11   1    1.73    0.86
  -5  11   0   75.35    2.51
   5 -11   0   49.44    2.13
  -5  11   1    7.89    1.19
   5 -11  -1    4.71    0.90
  -5  11   2    4.12    0.98
   5 -11  -2    1.92    0.72
  -5  11   3   29.51    1.83
   5 -11  -3   20.87    1.56
  -5  11   4    0.44    0.76
   5 -11  -4   -0.19    0.61
  -5  11   5    9.05    1.15
   5 -11  -5    8.69    1.09
  -5  11   6    1.46    0.78
   5 -11  -6    2.35    0.79
  -5  11   7   11.91    1.28
   5 -11  -7   20.60    1.64
  -5  11   8    2.39    0.87
   5 -11  -8    3.42    0.87
  -5  11   9   -1.02    0.60
   5 -11  -9    0.11    0.63
  -5  11  10    0.61    0.76
   5 -11 -10    1.30    0.72
  -5  11  11   11.05    1.36
   5 -11 -11   14.02    1.56
  -5  11  12    1.15    0.85
  -5  11  13    0.00    0.82
  -5  12 -10    1.84    0.93
  -5  12  -9    9.67    1.35
  -5  12  -8    9.69    1.32
  -5  12  -7    0.98    0.85
  -5  12  -6   36.28    2.13
   5 -12   6   35.99    2.06
  -5  12  -5    0.87    0.82
   5 -12   5    1.12    0.86
  -5  12  -4   38.50    2.17
   5 -12   4   40.19    2.13
  -5  12  -3  122.87    3.27
   5 -12   3  109.22    3.07
  -5  12  -2   52.26    2.31
   5 -12   2   42.84    2.17
  -5  12  -1   48.16    2.29
   5 -12   1   36.64    2.05
  -5  12   0   28.39    2.03
   5 -12   0   17.33    1.66
  -5  12   1   49.56    2.35
   5 -12  -1   32.81    1.95
  -5  12   2   18.02    1.86
   5 -12  -2    8.54    1.15
  -5  12   3    3.32    0.98
   5 -12  -3    3.23    0.90
  -5  12   4   32.97    2.09
   5 -12  -4   28.35    1.88
  -5  12   5   75.09    2.70
   5 -12  -5   76.92    2.66
  -5  12   6   15.38    1.72
   5 -12  -6   20.95    1.75
  -5  12   7   58.72    2.51
   5 -12  -7   77.97    2.70
  -5  12   8    3.32    0.91
   5 -12  -8    6.75    1.11
  -5  12   9    0.48    0.72
   5 -12  -9    1.16    0.75
  -5  12  10    2.61    0.89
   5 -12 -10    4.24    0.95
  -5  12  11    0.26    0.80
   5 -12 -11    0.30    0.72
  -5  12  12   -0.01    0.80
   5 -12 -12   -0.14    1.16
  -5  13  -9   23.89    2.13
  -5  13  -8   -0.15    0.85
  -5  13  -7    0.03    0.85
  -5  13  -6    0.63    0.85
   5 -13   6   -0.35    0.80
  -5  13  -5    5.16    1.11
   5 -13   5    2.52    1.04
  -5  13  -4   -0.22    0.83
   5 -13   4   -1.20    0.76
  -5  13  -3   -0.31    0.83
   5 -13   3   -0.35    0.78
  -5  13  -2   71.77    2.73
   5 -13   2   63.19    2.58
  -5  13  -1   12.11    1.49
   5 -13   1    9.63    1.35
  -5  13   0   15.09    1.62
   5 -13   0   10.72    1.36
  -5  13   1    0.48    1.01
   5 -13  -1    1.24    0.80
  -5  13   2   61.49    2.65
   5 -13  -2   43.56    2.26
  -5  13   3    1.34    1.00
   5 -13  -3    1.43    0.87
  -5  13   4   19.82    1.99
   5 -13  -4   16.99    1.79
  -5  13   5    4.23    1.06
   5 -13  -5    4.30    1.05
  -5  13   6    1.64    0.86
   5 -13  -6    1.09    0.78
  -5  13   7    2.33    0.94
   5 -13  -7    1.81    0.86
  -5  13   8    7.45    1.19
   5 -13  -8   14.95    1.72
  -5  13   9   22.37    1.94
   5 -13  -9   29.47    2.06
  -5  13  10   10.60    1.35
   5 -13 -10   19.43    1.84
  -5  13  11   12.48    1.56
  -5  14  -7    1.47    1.04
  -5  14  -6    1.42    0.98
   5 -14   6   -0.90    0.85
  -5  14  -5    2.58    1.05
   5 -14   5    1.34    0.95
  -5  14  -4    6.45    1.28
   5 -14   4    5.92    1.21
  -5  14  -3   11.04    1.45
   5 -14   3   10.07    1.39
  -5  14  -2    3.19    1.09
   5 -14   2    3.38    1.02
  -5  14  -1   -0.98    0.98
   5 -14   1    0.04    0.82
  -5  14   0    3.59    1.20
   5 -14   0    4.11    1.08
  -5  14   1   14.95    1.64
   5 -14  -1   12.41    1.50
  -5  14   2    7.45    1.31
   5 -14  -2    6.17    1.19
  -5  14   3    8.51    1.38
   5 -14  -3    8.57    1.32
  -5  14   4    7.69    1.27
   5 -14  -4   12.58    1.53
  -5  14   5   44.53    2.43
   5 -14  -5   61.17    2.67
  -5  14   6   12.24    1.49
   5 -14  -6   17.44    1.84
  -5  14   7   12.44    1.50
   5 -14  -7   21.30    1.94
  -5  14   8   -0.26    0.80
   5 -14  -8    1.69    0.89
  -5  14   9    0.00    0.82
   5 -14  -9    0.80    0.80
  -5  15  -6    0.45    1.05
  -5  15  -5    0.86    1.08
   5 -15   5    0.14    0.97
  -5  15  -4    2.48    1.16
   5 -15   4    2.63    1.12
  -5  15  -3    6.89    1.41
   5 -15   3    6.18    1.27
  -5  15  -2   -0.86    1.06
   5 -15   2    0.03    0.89
  -5  15  -1    3.41    1.28
   5 -15   1    5.14    1.20
  -5  15   0   -0.82    1.11
   5 -15   0   -0.05    0.86
  -5  15   1   15.20    1.77
   5 -15  -1   12.26    1.53
  -5  15   2    1.30    1.11
   5 -15  -2    1.54    0.93
  -5  15   3   64.64    2.92
   5 -15  -3   58.36    2.76
  -5  15   4    1.15    1.00
   5 -15  -4    0.22    0.82
  -5  15   5    5.16    1.19
   5 -15  -5    9.25    1.38
  -5  15   6   13.11    1.54
   5 -15  -6   21.88    2.03
  -5  15   7    0.85    0.93
   5 -15  -7    1.75    0.93
  -5  15   8    0.91    0.93
  -5  16  -3    0.49    1.17
  -5  16  -2   -0.03    1.16
   5 -16   2    0.38    0.94
  -5  16  -1   -0.67    1.15
   5 -16   1    0.25    0.94
  -5  16   0    4.54    1.39
   5 -16   0    5.68    1.26
  -5  16   1    0.12    1.12
   5 -16  -1   -0.25    0.86
  -5  16   2    0.97    1.15
   5 -16  -2    0.67    0.91
  -5  16   3    4.65    1.30
   5 -16  -3    7.83    1.35
  -5  16   4    0.46    0.98
   5 -16  -4    0.46    0.90
  -5  16   5    1.26    0.98
   5 -16  -5    2.05    1.05
   6  16   1    6.51    1.35
  -6 -16   0   -0.33    0.94
   6  16   0   -1.49    0.86
  -6 -16   1    9.63    1.51
   6  16  -1    7.12    1.35
  -6 -16   2    1.90    1.12
   6  16  -2    0.75    0.97
  -6 -16   3    4.34    1.20
   6  16  -3    3.18    1.19
   6  16  -4    0.59    1.02
  -6 -15  -4    6.11    1.27
   6  15   4    4.83    1.27
  -6 -15  -3    1.91    0.97
   6  15   3   -0.11    0.94
  -6 -15  -2    4.26    1.15
   6  15   2    3.38    1.09
  -6 -15  -1    1.54    0.98
   6  15   1    0.31    0.94
  -6 -15   0    1.86    1.00
   6  15   0    2.01    1.01
  -6 -15   1    3.68    1.11
   6  15  -1    1.83    1.01
  -6 -15   2    5.88    1.23
   6  15  -2    5.38    1.23
  -6 -15   3    0.64    0.94
   6  15  -3    0.78    0.94
  -6 -15   4    7.20    1.34
   6  15  -4    6.37    1.27
  -6 -15   5    1.87    1.00
   6  15  -5    0.31    1.02
   6  15  -6    0.10    0.97
   6  15  -7   16.38    2.02
  -6 -14  -6   -0.14    0.80
   6  14   6    0.34    0.74
   6  14   6    0.61    0.97
  -6 -14  -5    2.17    1.02
   6  14   5    1.05    0.75
   6  14   5    2.82    1.06
  -6 -14  -4   -0.50    0.75
   6  14   4   -0.29    0.60
   6  14   4   -1.49    0.82
  -6 -14  -3   -0.05    0.82
   6  14   3   -0.15    0.59
   6  14   3   -0.16    0.85
  -6 -14  -2   -0.40    0.75
   6  14   2   -0.70    0.50
   6  14   2   -1.30    0.80
  -6 -14  -1   10.37    1.36
   6  14   1    8.01    1.23
   6  14   1    9.65    1.34
  -6 -14   0    4.80    1.08
   6  14   0    4.58    1.13
  -6 -14   1    1.15    0.86
   6  14  -1   -0.45    0.86
  -6 -14   2    1.88    0.89
   6  14  -2    0.33    0.90
  -6 -14   3    7.84    1.24
   6  14  -3    6.74    1.20
  -6 -14   4    7.57    1.21
   6  14  -4    7.61    1.28
  -6 -14   5    0.37    0.80
   6  14  -5   -0.85    0.89
   6  14  -6   -0.03    0.95
   6  14  -7    0.98    0.93
   6  14  -8    2.14    1.02
   6  14  -9    2.46    1.01
   6  13   8   -0.31    0.87
  -6 -13  -7    7.16    1.26
   6  13   7    4.99    1.11
   6  13   7    6.74    1.23
  -6 -13  -6   -0.12    0.75
   6  13   6   -0.20    0.64
   6  13   6    0.71    0.94
  -6 -13  -5    0.25    0.74
   6  13   5    0.91    0.68
   6  13   5    1.45    0.95
  -6 -13  -4   -0.04    0.70
   6  13   4    1.20    0.67
   6  13   4    0.95    0.91
  -6 -13  -3    0.42    0.79
   6  13   3    0.29    0.56
   6  13   3   -0.11    0.83
  -6 -13  -2    2.67    0.97
   6  13   2    1.73    0.68
   6  13   2    2.09    1.00
  -6 -13  -1    9.97    1.30
   6  13   1    8.43    1.06
   6  13   1    8.64    1.32
  -6 -13   0    0.03    0.78
   6  13   0    0.07    0.53
   6  13   0    0.12    0.82
  -6 -13   1    6.08    1.13
   6  13  -1    3.66    0.76
   6  13  -1    3.49    1.04
  -6 -13   2   27.93    2.02
   6  13  -2   23.29    1.49
   6  13  -2   33.62    2.09
  -6 -13   3   16.53    1.84
   6  13  -3    7.97    1.24
   6  13  -3   14.35    1.50
  -6 -13   4  125.62    3.32
   6  13  -4  130.20    3.36
  -6 -13   5    6.62    1.15
   6  13  -5    4.52    1.17
  -6 -13   6   31.30    2.09
   6  13  -6   25.32    1.98
   6  13  -7    0.23    0.82
   6  13  -8    1.00    0.83
   6  13  -9    1.00    0.85
   6  13 -10   -0.48    0.79
   6  13 -11    1.57    0.94
  -6 -12  -9    0.91    0.82
   6  12   9   -0.14    0.76
   6  12   9    0.12    0.93
  -6 -12  -8    8.68    1.32
   6  12   8    7.82    1.21
   6  12   8    9.77    1.38
  -6 -12  -7    4.35    1.02
   6  12   7    3.97    0.94
   6  12   7    3.25    1.04
  -6 -12  -6    7.67    1.21
   6  12   6    5.48    1.04
   6  12   6    8.28    1.27
  -6 -12  -5   22.86    1.92
   6  12   5   18.94    1.58
   6  12   5   22.50    2.06
  -6 -12  -4   11.80    1.38
   6  12   4   14.09    1.49
   6  12   4   18.31    2.05
  -6 -12  -3   15.36    1.68
   6  12   3    8.66    1.11
   6  12   3   11.23    1.38
  -6 -12  -2    1.11    0.76
   6  12   2    1.16    0.65
   6  12   2    0.56    0.86
  -6 -12  -1   21.60    1.76
   6  12   1   15.73    1.39
   6  12   1   20.01    1.83
  -6 -12   0    8.10    1.15
   6  12   0    6.29    0.93
   6  12   0    8.25    1.19
  -6 -12   1    7.65    1.12
   6  12  -1    4.97    0.82
   6  12  -1    6.53    1.11
  -6 -12   2   -0.34    0.70
   6  12  -2   -0.27    0.46
   6  12  -2    0.11    0.80
  -6 -12   3    6.18    1.05
   6  12  -3    4.86    0.79
   6  12  -3    6.47    1.09
  -6 -12   4   32.18    1.94
   6  12  -4   22.54    1.43
   6  12  -4   29.41    1.90
  -6 -12   5    0.72    0.74
   6  12  -5    0.45    0.49
   6  12  -5    0.31    0.80
  -6 -12   6    3.49    0.89
   6  12  -6    2.16    0.70
   6  12  -6    2.96    0.94
   6  12  -7   -0.65    0.71
   6  12  -8    4.46    1.01
   6  12  -9   -0.53    0.68
   6  12 -10    2.40    0.87
   6  12 -11    0.75    0.83
   6  12 -12   11.24    1.43
  -6 -11 -10    0.18    0.74
   6  11  10    1.00    0.83
   6  11  10   -0.44    0.87
  -6 -11  -9    9.36    1.32
   6  11   9    9.56    1.30
   6  11   9    9.62    1.34
  -6 -11  -8    3.62    0.94
   6  11   8    3.59    0.94
   6  11   8    4.67    1.09
  -6 -11  -7    0.20    0.65
   6  11   7   -0.31    0.63
   6  11   7   -0.50    0.78
  -6 -11  -6    1.65    0.87
   6  11   6    2.29    0.80
   6  11   6    2.13    0.94
  -6 -11  -5    9.44    1.24
   6  11   5    8.40    1.09
   6  11   5    8.20    1.21
  -6 -11  -4   38.25    2.07
   6  11   4   34.90    1.86
   6  11   4   38.99    2.22
  -6 -11  -3   37.91    2.05
   6  11   3   32.95    1.79
   6  11   3   37.59    2.14
  -6 -11  -2   30.05    1.90
   6  11   2   28.96    1.65
   6  11   2   30.93    2.05
  -6 -11  -1  107.78    3.02
   6  11   1   95.40    2.55
   6  11   1  111.95    2.88
  -6 -11   0    4.41    1.00
   6  11   0    4.34    0.80
   6  11   0    4.86    1.04
  -6 -11   1   24.22    1.86
   6  11  -1   21.19    1.39
   6  11  -1   29.15    1.87
  -6 -11   2   27.71    1.88
   6  11  -2   21.26    1.36
   6  11  -2   27.86    1.77
  -6 -11   3   -0.04    0.75
   6  11  -3   -0.90    0.38
   6  11  -3   -1.08    0.75
  -6 -11   4    3.34    0.85
   6  11  -4    2.06    0.59
   6  11  -4    3.40    0.91
  -6 -11   5    8.99    1.11
   6  11  -5    6.19    0.87
   6  11  -5    6.88    1.02
  -6 -11   6   34.19    1.77
   6  11  -6   21.84    1.39
   6  11  -6   29.00    1.77
   6  11  -7    1.06    0.57
   6  11  -7    0.57    0.68
   6  11  -8   -0.65    0.42
   6  11  -8   -0.26    0.64
   6  11  -9    5.01    0.86
   6  11  -9    4.26    0.93
   6  11 -10    3.55    1.21
   6  11 -10    3.56    0.91
   6  11 -11    0.31    0.67
   6  11 -12    0.29    0.68
   6  11 -13    7.27    1.11
  -6 -10 -11   -0.87    0.65
   6  10  11   -0.30    0.70
   6  10  11   -0.22    0.80
  -6 -10 -10    3.49    0.97
   6  10  10    3.23    0.97
   6  10  10    4.49    1.09
  -6 -10  -9   -0.44    0.64
   6  10   9   -0.60    0.59
   6  10   9   -0.23    0.78
  -6 -10  -8    3.68    0.90
   6  10   8    4.23    0.94
   6  10   8    3.79    1.02
  -6 -10  -7   14.08    1.58
   6  10   7   13.89    1.49
   6  10   7   14.94    1.83
  -6 -10  -6    4.30    0.94
   6  10   6    4.98    0.93
   6  10   6    3.38    0.97
  -6 -10  -5   23.18    1.69
   6  10   5   23.00    1.57
   6  10   5   29.55    1.95
  -6 -10  -4    0.48    0.65
   6  10   4    0.05    0.50
   6  10   4    0.78    0.75
  -6 -10  -3  114.05    2.99
   6  10   3  108.05    2.71
   6  10   3  129.92    3.06
  -6 -10  -2    3.85    0.86
   6  10   2    4.23    0.78
   6  10   2    5.43    1.01
  -6 -10  -1  231.91    3.98
   6  10   1  210.15    3.56
   6  10   1  241.04    3.75
  -6 -10   0   27.83    1.69
   6  10   0   25.99    1.50
   6  10   0   31.92    1.84
  -6 -10   1    7.33    1.01
   6  10  -1    5.63    0.83
   6  10  -1    7.15    1.05
  -6 -10   2   20.49    1.45
   6  10  -2   13.72    1.13
   6  10  -2   20.29    1.57
  -6 -10   3   17.19    1.36
   6  10  -3   12.13    1.08
   6  10  -3   13.63    1.24
  -6 -10   4    0.22    0.57
   6  10  -4   -0.18    0.40
   6  10  -4   -1.19    0.53
  -6 -10   5    0.83    0.63
   6  10  -5    0.63    0.48
   6  10  -5    0.86    0.61
  -6 -10   6   67.30    2.22
   6  10  -6   50.90    1.86
   6  10  -6   56.94    2.01
  -6 -10   7   11.11    1.75
   6  10  -7   10.64    1.11
   6  10  -7   11.98    1.32
   6  10  -8    0.87    0.52
   6  10  -8    1.51    0.68
   6  10  -9   -0.08    0.48
   6  10  -9    0.50    0.60
   6  10 -10   36.51    1.80
   6  10 -10   40.08    1.95
   6  10 -11    1.09    0.63
   6  10 -11    0.57    0.61
   6  10 -12   15.47    1.50
   6  10 -12   17.83    1.62
   6  10 -13    6.62    1.08
  -6  -9 -11    0.83    0.74
   6   9  11    1.41    0.79
   6   9  11    1.08    0.94
  -6  -9 -10    7.95    1.13
   6   9  10    7.74    1.23
   6   9  10    9.24    1.32
  -6  -9  -9   44.98    2.16
   6   9   9   46.55    2.26
   6   9   9   50.83    2.44
  -6  -9  -8   16.96    1.61
   6   9   8   18.81    1.65
   6   9   8   22.21    1.91
  -6  -9  -7   20.70    1.66
   6   9   7   22.71    1.69
   6   9   7   28.55    2.01
  -6  -9  -6    1.79    0.72
   6   9   6    0.59    0.60
   6   9   6    0.74    0.75
  -6  -9  -5   23.22    1.60
   6   9   5   24.68    1.53
   6   9   5   32.80    1.90
  -6  -9  -4    0.05    0.55
   6   9   4    0.10    0.48
   6   9   4    0.63    0.65
  -6  -9  -3   11.26    1.23
   6   9   3   11.75    1.15
   6   9   3   13.59    1.51
  -6  -9  -2    2.14    0.65
   6   9   2    1.56    0.57
   6   9   2    2.40    0.76
  -6  -9  -1    3.77    0.76
   6   9   1    4.12    0.72
   6   9   1    5.14    0.90
  -6  -9   0   19.09    1.35
   6   9   0   18.05    1.19
   6   9   0   29.28    1.51
  -6  -9   1    7.39    0.91
   6   9  -1    5.98    0.79
[truncated: 264,320 more chars]
